# Supplementary material for: Development and Quality of Barley Husk Adhesion Correlates With Changes in Caryopsis Cuticle Biosynthesis and Composition
Source: Front Plant Sci. 2019 May 24;10:672. doi: 10.3389/fpls.2019.00672 (PMC6543523; doi:10.3389/fpls.2019.00672)
Supplement: Supplementary file 1 [file Table_1.XLSX]

## Sheet: Supplementary Table S1
Supplementary Table S1. List of microarray probes where transcript levels differed significantly among variables
List of microarray probes where transcript levels differed significantly between growth stage and among cultivars						List of microarray probes where transcript levels differed significantly among cultivars						List of microarray probes where transcript levels different significantly among cultivars
Probe	Cultivar p-value	GS p-value	Description	PrimaryAccession		Probe	Cultivar p-value	GS p-value	Description	PrimaryAccession		Probe	Cultivar p-value	GS p-value	Description	PrimaryAccession
CUST_11267_PI427708100	7.01933e-07	0.00184321	0	MLOC_78553.1		CUST_656_PI427708080	0.0145897	0.625435	Auxin induced-like protein	MLOC_7109.3		CUST_16802_PI427708080	0.81146	0.0026963	Transcription elongation factor Spt5 LENGTH=989	MLOC_81023.1
CUST_25146_PI427708080	0.0446458	0.00662722	Protein kinase, putative	AK367613		CUST_7075_PI427708083	0.003748	0.318448	0	MLOC_49910.1		CUST_18799_PI427708080	0.0556976	0.000241415	70 kDa heat shock protein	AK250148.1
CUST_14289_PI427708080	0.000217958	3.30787e-06	1-aminocyclopropane-1-carboxylate oxidase-like protein	MLOC_61547.1		CUST_24406_PI427708080	0.00511041	0.0949334	Ring finger protein, putative	AK361146		CUST_19_PI427708080	0.365331	3.01723e-14	Glutathione S-transferase 6	MLOC_217.1
CUST_18276_PI427708080	0.00151066	0.0102019	FAD-binding Berberine family protein LENGTH=532	MLOC_63480.1		CUST_14689_PI427708080	0.00254006	0.226062	F-box protein	MLOC_64430.1		CUST_8144_PI427708083	0.899086	1.47945e-11	0	MLOC_59375.1
CUST_8005_PI427708083	0.0308344	2.23155e-15	0	MLOC_58201.1		CUST_3556_PI427708083	2.1987e-06	0.0945425	0	MLOC_24726.1		CUST_3695_PI427708080	0.876015	2.54189e-14	cell wall / vacuolar inhibitor of fructosidase 2 LENGTH=180	MLOC_57043.1
CUST_20205_PI427708080	0.00151124	0.00718101	Ran GTPase activating protein	AK360348		CUST_22995_PI427708080	0.00073005	0.22293	Phox (PX) domain-containing protein	AK376243		CUST_16046_PI427708080	0.919162	3.80942e-05	RNA binding protein, putative	MLOC_74341.1
CUST_4780_PI427708080	0.00759014	0.00126965	Carbonyl reductase-like protein	MLOC_63314.1		CUST_3742_PI427708086	2.33513e-05	0.698303	0	MLOC_42822.1		CUST_23523_PI427708080	0.876015	7.05042e-06	LisH and RanBPM domains containing protein LENGTH=243	AK252293.1
CUST_2055_PI427708100	0.0136537	0.0205804	0	MLOC_22268.1		CUST_5972_PI427708083	0.0358037	0.448635	0	MLOC_42728.1		CUST_22501_PI427708080	0.0684067	0.00543862	Nucleic acid-binding, OB-fold-like protein LENGTH=137	AK373495
CUST_11814_PI427708080	0.00645298	0.0356264	Integral membrane protein hemolysin-III like protein	MLOC_40063.2		CUST_2150_PI427708086	0.0314462	0.279524	0	MLOC_28908.1		CUST_8921_PI427708080	0.876015	0.026808	Urease accessory protein ureD, putative	MLOC_12341.2
CUST_19868_PI427708080	0.045096	0.000218657	Xyloglucan endotransglucosylase/hydrolase protein 23	AK357837		CUST_5154_PI427708080	0.0221024	0.671208	NADH dehydrogenase [ubiquinone] 1 alpha subcomplex subunit 6	MLOC_65308.2		CUST_3912_PI427708080	0.135164	9.52524e-05	Aminotransferase	MLOC_58262.1
CUST_228_PI415269222	0.0428199	0.00582811	0	TA30890_4513		CUST_25028_PI427708080	0.00173525	0.4727	Pyrimidine-specific ribonucleoside hydrolase rihA	AK366538		CUST_2673_PI427708080	0.876015	1.84816e-08	Nucleolar protein 5	MLOC_44617.2
CUST_25397_PI427708080	9.3198e-08	0.0069543	Kelch-like protein 17	AK369963		CUST_16473_PI427708080	0.00678966	0.0768941	Response regulator	MLOC_77967.1		CUST_8128_PI427708080	0.876015	0.00119494	Target SNARE coiled-coil domain protein LENGTH=137	AK369195
CUST_7945_PI427708100	0.0155554	4.80717e-08	0	MLOC_56061.1		CUST_23194_PI427708080	2.82712e-08	0.762611	Retinol dehydrogenase 14	AK248614.1		CUST_17793_PI427708080	0.876015	7.49607e-05	Acyl-CoA N-acyltransferase with RING/FYVE/PHD-type zinc finger protein LENGTH=1189	MLOC_65889.5
CUST_4132_PI427708080	0.042988	2.19645e-07	Oxygen-independent coproporphyrinogen III oxidase	MLOC_59437.3		CUST_7261_PI427708083	0.000145126	0.0657719	0	MLOC_51322.3		CUST_20221_PI427708080	0.877408	0.000591224	unknown protein; FUNCTIONS IN: molecular_function unknown; INVOLVED IN: biological_process unknown; LOCATED IN: chloroplast, chloroplast stroma; EXPRESSED IN: 22 plant structures; EXPRESSED DURING: 14 growth stages; Has 94 Blast hits to 94 proteins in 35 species: Archae - 6; Bacteria - 10; Metazoa - 21; Fungi - 2; Plants - 48; Viruses - 0; Other Eukaryotes - 7 (source: NCBI BLink). LENGTH=237	AK360461
CUST_20399_PI427708080	1.5409e-09	0.003562	Protein kinase family protein	AK361600		CUST_20867_PI427708080	6.53977e-16	0.588902	Protein argonaute	AK364273		CUST_19515_PI427708080	0.876015	1.44277e-10	Unknown protein	AK355425
CUST_4589_PI427708080	0.00168077	0.000122686	Protein of unknown function (DUF288) LENGTH=771	MLOC_62211.1		CUST_19113_PI427708080	0.000162127	0.278241	5'-AMP-activated protein kinase beta-2 subunit protein LENGTH=114	AK252117.1		CUST_99_PI415269222	0.876015	1.31201e-10	0	TA34046_4513
CUST_19236_PI427708080	2.68315e-07	5.91263e-05	Aldehyde oxidase	AK253133.1		CUST_23985_PI427708080	0.0203696	0.845285	Glucose-6-phosphate isomerase	AK357109		CUST_435_PI415269222	0.877433	0.00439756	0	TA41334_4513
CUST_8623_PI427708080	2.93412e-05	1.21791e-05	D-alanine-D-alanine ligase, putative	MLOC_10392.5		CUST_4550_PI427708083	6.41554e-06	0.442891	0	MLOC_32060.1		CUST_197_PI415269222	0.878543	3.5101e-10	0	TA39871_4513
CUST_22203_PI427708080	7.93644e-15	1.64812e-09	Nitrite reductase	AK371794		CUST_23846_PI427708080	0.000919106	0.790377	unknown protein; Has 75 Blast hits to 52 proteins in 16 species: Archae - 0; Bacteria - 0; Metazoa - 4; Fungi - 2; Plants - 66; Viruses - 0; Other Eukaryotes - 3 (source: NCBI BLink). LENGTH=481	AK355908		CUST_11576_PI427708080	0.876015	0.00248492	Cyclin-like	MLOC_37882.2
CUST_4589_PI427708083	0.00154148	0.0125949	0	MLOC_32378.1		CUST_1065_PI427708080	0.0177854	0.195528	Receptor protein kinase, putative	MLOC_11783.4		CUST_23996_PI427708080	0.859483	1.1811e-08	3-ketoacyl-CoA synthase	AK357228
CUST_6037_PI427708083	0.0253718	0.00496891	0	MLOC_43096.1		CUST_2304_PI427708086	0.000202391	0.265099	0	MLOC_30019.1		CUST_7713_PI427708080	0.876015	0.00671389	Zinc finger homeodomain protein 1	AK361357
CUST_3274_PI427708080	0.00286308	8.99028e-07	Microtubule-associated protein MAP65-1a	MLOC_54602.1		CUST_15758_PI427708080	1.36271e-07	0.233024	ATP-dependent zinc metalloprotease FtsH 1	MLOC_72099.3		CUST_9927_PI427708080	0.876015	0.000634374	Unknown protein	MLOC_20943.2
CUST_9459_PI427708080	0.0442799	2.76708e-10	Protein of unknown function, DUF538 LENGTH=167	MLOC_16576.1		CUST_4609_PI427708080	0.0409018	0.0782114	Protein of unknown function (DUF1223) LENGTH=278	MLOC_62325.1		CUST_11037_PI427708083	0.412051	2.01032e-05	0	MLOC_8945.1
CUST_5015_PI427708080	9.90275e-05	0.0169978	F-box-like protein	MLOC_64671.1		CUST_533_PI427708080	0.0151905	0.157465	Pre-mRNA-splicing factor SYF1	MLOC_6175.1		CUST_8426_PI427708100	0.301492	9.18417e-16	0	MLOC_59430.1
CUST_965_PI427708083	0.0141931	0.020409	0	AK362211		CUST_14232_PI427708083	0.00164009	0.0660373	0	AK366344		CUST_20760_PI427708080	0.876015	0.00419171	Beta-1,3-galactosyltransferase 6	AK363687
CUST_16062_PI427708080	0.00518734	7.70338e-08	GRAS family transcription factor containing protein	MLOC_74503.1		CUST_9294_PI427708080	0.00669104	0.274349	F-box protein-like	MLOC_15174.2		CUST_10031_PI427708083	0.876015	0.0083119	0	MLOC_75023.1
CUST_10910_PI427708083	0.0298416	6.75073e-13	0	MLOC_81765.1		CUST_10245_PI427708080	0.0111005	0.754732	NAD(P)H-quinone oxidoreductase subunit J, chloroplastic	MLOC_24811.1		CUST_20930_PI427708080	0.876015	2.42918e-11	Cellulose synthase, putative	AK364579
CUST_8133_PI427708083	0.00012137	0.000770673	0	MLOC_59316.1		CUST_23009_PI427708080	8.68429e-06	0.176703	Sequence-specific DNA binding transcription factor	AK376324		CUST_4178_PI427708080	0.876015	0.0221593	Ankyrin repeat domain-containing protein, putative	MLOC_59686.1
CUST_3140_PI427708086	0.011905	6.83149e-07	0	MLOC_37441.1		CUST_24233_PI427708080	0.0269947	0.264116	BcPIC5, similar to FK506-binding protein/peptidyl-prolyl cis-trans isomerase	AK359488		CUST_3881_PI427708083	0.915681	0.0199003	0	MLOC_26906.2
CUST_2071_PI427708086	9.1771e-09	0.0405622	0	MLOC_28285.1		CUST_20123_PI427708080	0.0103478	0.863345	Trimethylguanosine synthase	AK359717		CUST_3865_PI427708080	0.594031	0.0479499	Gamma-interferon-inducible lysosomal thiol reductase	MLOC_58021.1
CUST_9309_PI427708080	8.21483e-05	0.00109993	Fasciclin-like arabinogalactan protein 19	MLOC_15332.2		CUST_18939_PI427708080	0.00555123	0.747331	Peptidyl-prolyl cis-trans isomerase, putative	AK251001.1		CUST_2066_PI427708080	0.827219	0.000245617	Prolyl oligopeptidase family protein	MLOC_26365.1
CUST_5806_PI427708100	0.00575367	1.64925e-09	0	MLOC_43238.1		CUST_21875_PI427708080	2.85564e-08	0.502366	Unknown protein	AK369970		CUST_235_PI427708083	0.878954	2.08482e-12	0	MLOC_44995.1
CUST_22356_PI427708080	2.08727e-05	2.87544e-06	Receptor-like protein kinase, putative,expressed	AK372646		CUST_4729_PI427708080	0.000487953	0.0640088	Germin A	MLOC_63000.1		CUST_4296_PI427708080	0.894199	1.40138e-11	Serine carboxypeptidase family protein, expressed	MLOC_60480.2
CUST_2320_PI427708083	5.02689e-07	0.0197658	0	MLOC_16068.1		CUST_7961_PI427708086	2.72282e-06	0.326188	0	AK249346.1		CUST_16180_PI427708080	0.859031	4.62726e-13	Glucan endo-1,3-beta-glucosidase 7	MLOC_75464.1
CUST_13672_PI427708083	1.86496e-09	0.000156548	0	AK359654		CUST_9908_PI427708080	6.3999e-15	0.459979	3-isopropylmalate dehydrogenase	MLOC_20759.1		CUST_18985_PI427708080	0.898008	0.000117932	Protein kinase, putative	AK251287.1
CUST_12650_PI427708080	0.0196595	0.0146355	ATP-dependent DNA helicase PIF1	MLOC_49965.1		CUST_11351_PI427708080	8.71597e-07	0.572575	Ulp1 protease family, C-terminal catalytic domain containing protein, expressed	MLOC_36410.1		CUST_25230_PI427708080	0.0827674	5.514e-05	Pyrimidine 5'-nucleotidase	AK368366
CUST_23123_PI427708080	2.3373e-13	0.00256092	IAA-amino acid hydrolase ILR1	AK377038		CUST_11557_PI427708080	0.0133018	0.128241	Importin beta-2 subunit family protein	MLOC_37731.1		CUST_4609_PI427708100	0.876015	0.00268967	0	MLOC_36245.1
CUST_19904_PI427708080	2.48122e-05	6.2717e-06	50S ribosomal protein L35	AK358025		CUST_21747_PI427708080	1.50132e-05	0.0850622	DNA polymerase delta subunit 4 family	AK369180		CUST_7106_PI427708083	0.89688	0.00310774	0	MLOC_50074.1
CUST_7259_PI427708080	0.00240327	0.00104286	Ribulose bisphosphate carboxylase small chain	AK252708.1		CUST_13330_PI427708080	0.0417099	0.920819	Annexin	MLOC_55134.1		CUST_20781_PI427708080	0.876015	1.85375e-05	unknown protein; BEST Arabidopsis thaliana protein match is: unknown protein . LENGTH=782	AK363790
CUST_17408_PI427708080	1.4438e-16	1.52693e-06	F1F0-ATPase inhibitor protein	AK367416		CUST_13160_PI427708080	1.08253e-15	0.328618	Nuclear receptor binding SET domain protein 1a	MLOC_54069.1		CUST_25162_PI427708080	0.876015	0.0178864	Acyl-coenzyme A oxidase	AK367763
CUST_19127_PI427708080	0.012185	5.68676e-05	Class E vacuolar protein-sorting machinery protein HSE1	AK252222.1		CUST_8869_PI427708080	0.00277135	0.543051	Transmembrane protein 97, predicted LENGTH=168	MLOC_12003.1		CUST_4887_PI427708080	0.876672	1.90258e-06	Pyruvate kinase	MLOC_63939.1
CUST_23799_PI427708080	5.32838e-10	1.53088e-08	Bifunctional inhibitor/lipid-transfer protein/seed storage 2S albumin superfamily protein LENGTH=1480	AK355398		CUST_14196_PI427708083	0.0370403	0.233803	0	AK364436		CUST_13992_PI427708080	0.876015	0.00744557	Pentatricopeptide repeat-containing protein	MLOC_59531.1
CUST_233_PI415269222	0.00909323	1.29074e-08	0	TA33502_4513		CUST_1507_PI427708080	0.00195068	0.466468	Acidic endochitinase	MLOC_15187.1		CUST_2082_PI427708083	0.876015	0.0232794	0	MLOC_14089.1
CUST_20249_PI427708080	1.96334e-19	0.0285628	DNA-directed RNA polymerase subunit	AK360657		CUST_24572_PI427708080	0.000349872	0.681405	BRCT domain-containing DNA repair protein	AK362794		CUST_13283_PI427708083	0.876015	0.0040259	0	MLOC_77334.1
CUST_3433_PI427708080	0.0290233	0.000120863	Serine carboxypeptidase 1	MLOC_55542.1		CUST_5165_PI427708080	0.0176681	0.0798667	tRNA (guanine(26)-N(2))-dimethyltransferase	MLOC_65356.4		CUST_2657_PI427708083	0.876015	0.00015519	0	MLOC_18445.1
CUST_3386_PI427708080	0.00042901	3.51816e-10	Glutamyl-tRNA(Gln) amidotransferase subunit A	MLOC_55294.2		CUST_13823_PI427708083	7.04825e-11	0.876274	0	AK371836		CUST_4971_PI427708083	0.876015	7.27307e-10	0	MLOC_35400.1
CUST_4364_PI427708080	0.0238027	1.81649e-14	Abscisic stress ripening	MLOC_60871.1		CUST_8083_PI427708080	6.27164e-14	0.969757	unknown protein; FUNCTIONS IN: molecular_function unknown; INVOLVED IN: biological_process unknown; LOCATED IN: chloroplast thylakoid membrane; EXPRESSED IN: 23 plant structures; EXPRESSED DURING: 13 growth stages; Has 121 Blast hits to 121 proteins in 17 species: Archae - 0; Bacteria - 0; Metazoa - 0; Fungi - 0; Plants - 121; Viruses - 0; Other Eukaryotes - 0 (source: NCBI BLink). LENGTH=129	AK368303		CUST_8890_PI427708080	0.466378	2.5079e-07	MADS-box transcription factor 31	MLOC_12133.2
CUST_6855_PI427708083	2.51888e-05	5.7874e-05	0	MLOC_48603.3		CUST_13735_PI427708083	9.87876e-06	0.0525702	0	AK365980		CUST_9804_PI427708080	0.876015	1.95053e-05	F-box domain containing protein, expressed	MLOC_19564.1
CUST_272_PI427708086	0.0297041	5.10009e-05	0	MLOC_12363.1		CUST_8114_PI427708083	0.0214458	0.163697	0	MLOC_5913.1		CUST_19915_PI427708080	0.876015	1.73789e-05	UDP-glycosyltransferase	AK358082
CUST_6732_PI427708083	0.015113	0.0164651	0	MLOC_47704.1		CUST_13700_PI427708083	0.000125845	0.637473	0	AK363186		CUST_13667_PI427708083	0.0537806	2.69178e-06	0	AK359269
CUST_13405_PI427708080	1.59836e-27	0.000264986	E3 ubiquitin-protein ligase ubr1	MLOC_55623.2		CUST_13467_PI427708083	0.0241512	0.481151	0	MLOC_9250.2		CUST_10198_PI427708080	0.870748	5.50166e-14	GDSL esterase/lipase	MLOC_2425.1
CUST_25167_PI427708080	0.00164009	2.50223e-09	Prostamide/prostaglandin F synthase	AK367797		CUST_1769_PI427708083	2.11204e-08	0.101626	0	MLOC_11468.1		CUST_18676_PI427708080	0.876015	0.00478107	Serine/threonine-protein kinase 16	AK249324.1
CUST_23941_PI427708080	1.44413e-14	0.000175103	DUF962 domain protein	AK356730		CUST_20963_PI427708080	3.29683e-09	0.517658	unknown protein; BEST Arabidopsis thaliana protein match is: unknown protein . LENGTH=1211	AK364743		CUST_1326_PI427708080	0.744959	0.0331529	PPPDE peptidase domain-containing protein	MLOC_13638.1
CUST_12893_PI427708080	0.0282328	0.000588257	unknown protein; BEST Arabidopsis thaliana protein match is: unknown protein . LENGTH=166	MLOC_52270.1		CUST_1093_PI427708080	1.49204e-05	0.885586	threonine aldolase 1 LENGTH=358	MLOC_11927.1		CUST_14891_PI427708080	0.876015	0.000255118	AGAMOUS MADS box factor transcription factor	MLOC_65843.1
CUST_13899_PI427708083	0.0426904	1.61644e-08	0	AK375731		CUST_23321_PI427708080	0.0011452	0.598087	CCT motif family protein	AK250075.1		CUST_20605_PI427708080	0.949434	0.000299108	SAUR-like auxin-responsive protein family LENGTH=121	AK362784
CUST_11094_PI427708080	3.61039e-05	2.49224e-12	Unknown protein	MLOC_33776.1		CUST_8517_PI427708080	0.00500205	0.247833	WD-repeat protein-like	AK376393		CUST_5786_PI427708080	0.876015	3.05049e-08	Dynamin-related protein 1A	MLOC_69619.1
CUST_3712_PI427708100	0.00775621	0.00536488	0	MLOC_3138.1		CUST_23119_PI427708080	0.00478596	0.060797	Protein phosphatase 2C family protein LENGTH=420	AK377029		CUST_5386_PI427708083	0.876015	0.0275373	0	MLOC_38590.1
CUST_9398_PI427708080	0.00199258	0.000227552	Gibberellin 20 oxidase	MLOC_16059.1		CUST_8177_PI427708080	0.00191002	0.147196	Cytochrome c oxidase	AK370281		CUST_7143_PI427708080	0.659954	5.70745e-11	Fatty acid hydroxylase superfamily LENGTH=632	AK249770.1
CUST_11978_PI427708083	0.000341775	7.66538e-05	0	MLOC_2926.1		CUST_129_PI427708083	0.0119923	0.298497	0	MLOC_16129.1		CUST_17254_PI427708080	0.876015	0.000591224	RNA-binding (RRM/RBD/RNP motifs) family protein LENGTH=405	AK356611
CUST_26138_PI427708080	0.0495688	0.0265219	DNA-directed RNA polymerase III subunit RPC8	AK376987		CUST_7139_PI427708080	6.05336e-05	0.696695	unknown protein; FUNCTIONS IN: molecular_function unknown; INVOLVED IN: biological_process unknown; LOCATED IN: endomembrane system; EXPRESSED IN: 24 plant structures; EXPRESSED DURING: 15 growth stages; BEST Arabidopsis thaliana protein match is: unknown protein . LENGTH=108	AK249699.1		CUST_12459_PI427708083	0.876015	0.00881486	0	MLOC_44557.2
CUST_1867_PI427708086	1.81798e-05	0.0372833	0	MLOC_26731.1		CUST_3143_PI427708080	0.00206594	0.382381	Protein transport protein got1 homolog	MLOC_53818.1		CUST_12459_PI427708080	0.876015	4.91137e-09	Polygalacturonase	MLOC_4738.2
CUST_92_PI427708083	0.00529759	0.0257935	0	MLOC_11417.1		CUST_9836_PI427708080	0.0314151	0.924535	Ripening-related protein	MLOC_19865.1		CUST_19931_PI427708080	0.876015	6.21654e-06	Vesicular glutamate transporter 2	AK358207
CUST_25548_PI427708080	0.0013348	5.26143e-06	Glutaredoxin C4	AK371435		CUST_438_PI427708080	0.0149691	0.342656	Beta-fructofuranosidase	MLOC_5612.4		CUST_20621_PI427708080	0.876015	0.000968103	Transmembrane protein 120	AK362861
CUST_23755_PI427708080	0.00536692	0.0235173	Ribonuclease	AK355032		CUST_7480_PI427708080	1.52454e-12	0.438707	Dihydroorotate dehydrogenase	AK357466		CUST_21627_PI427708080	0.876015	0.0324838	Ethylene-overproduction protein 1	AK368420
CUST_8732_PI427708080	2.17623e-05	6.10006e-07	Inter-alpha-trypsin inhibitor heavy chain H3, putative	MLOC_11084.2		CUST_9709_PI427708083	0.00368223	0.591789	0	MLOC_72318.1		CUST_4811_PI427708083	0.876015	0.00190867	0	MLOC_34072.1
CUST_7493_PI427708080	0.028608	6.42301e-06	Retrotransposon protein, putative, Ty3-gypsy subclass	AK357593		CUST_5250_PI427708080	1.07845e-05	0.330713	Eukaryotic translation initiation factor 3 subunit 9, putative, expressed	MLOC_65935.3		CUST_517_PI427708080	0.876015	2.77635e-07	Programmed cell death protein 2	MLOC_6079.1
CUST_22733_PI427708080	0.0407362	1.64925e-09	Ulp1 protease family, C-terminal catalytic domain containing protein	AK374884		CUST_4212_PI427708080	0.000940646	0.375679	Putative methyltransferase family protein LENGTH=256	MLOC_59910.5		CUST_20388_PI427708080	0.876015	0.00119593	Malate dehydrogenase 1	AK361557
CUST_20503_PI427708080	0.00595647	7.72847e-09	fucosyltransferase 1 LENGTH=558	AK362214		CUST_7330_PI427708080	0.000400493	0.521461	UPF0480 protein C15orf24-like protein	AK354668		CUST_3156_PI427708080	0.886068	8.06549e-06	ATP-binding cassette	MLOC_53887.1
CUST_4591_PI427708083	7.68211e-05	6.31826e-05	0	MLOC_32380.1		CUST_21244_PI427708080	3.48445e-07	0.485985	P0432B10.22 protein	AK366128		CUST_25567_PI427708080	0.876015	4.8765e-06	Alpha/beta fold hydrolase family protein	AK371666
CUST_19782_PI427708080	0.00120692	0.000197694	DNA repair helicase rad5,16, putative	AK357192		CUST_22996_PI427708080	5.51859e-09	0.335213	Oligopeptide transporter 3, putative, expressed	AK376249		CUST_24561_PI427708080	0.876015	0.00276435	Vacuolar protein sorting 35	AK362704
CUST_13648_PI427708083	2.93462e-05	0.00106638	0	AK357617		CUST_21228_PI427708080	2.51804e-10	0.157099	Mandelate racemase/muconate lactonizing protein	AK366083		CUST_2150_PI427708080	0.876015	1.05666e-07	Nucleolar protein	MLOC_34004.1
CUST_15574_PI427708080	0.0248717	0.000265195	DNA repair protein-like protein	MLOC_70680.1		CUST_4412_PI427708086	1.29062e-05	0.827737	0	MLOC_48428.1		CUST_12261_PI427708080	0.889935	0.000987993	unknown protein; Has 34 Blast hits to 34 proteins in 13 species: Archae - 0; Bacteria - 0; Metazoa - 0; Fungi - 0; Plants - 27; Viruses - 0; Other Eukaryotes - 7 (source: NCBI BLink). LENGTH=220	MLOC_4477.2
CUST_22449_PI427708080	1.24576e-07	0.00734258	unknown protein; BEST Arabidopsis thaliana protein match is: unknown protein . LENGTH=347	AK373198		CUST_8038_PI427708080	4.70171e-06	0.121304	Pleckstrin homology (PH) domain-containing protein	AK367362		CUST_4971_PI427708080	0.888911	0.000136216	Arginine/serine-rich splicing factor	MLOC_64426.3
CUST_7863_PI427708080	0.000270185	2.1671e-05	RING/U-box superfamily protein LENGTH=863	AK363868		CUST_20638_PI427708080	0.0192037	0.144404	Methyltransferase-like	AK362947		CUST_8735_PI427708080	0.876015	0.0122626	Unknown protein	MLOC_111.1
CUST_19545_PI427708080	2.67471e-05	0.00183556	Plastid-lipid associated protein PAP / fibrillin family protein LENGTH=299	AK355662		CUST_24455_PI427708080	0.000116013	0.733129	Phosphoglycerate mutase, putative	AK361663		CUST_17840_PI427708080	0.61964	0.00427056	Expansin-like 1 protein	MLOC_74672.1
CUST_25594_PI427708080	9.63426e-05	0.00959805	Vesicle transport v-SNARE 13	AK371938		CUST_3775_PI427708086	0.00311064	0.15143	0	MLOC_43169.1		CUST_21782_PI427708080	0.876015	1.18997e-07	NADH:ubiquinone oxidoreductase complex I intermediate-associated protein 30	AK369429
CUST_25609_PI427708080	0.0365527	7.40343e-05	Retinol dehydrogenase 14	AK372039		CUST_8784_PI427708083	0.035131	0.546888	0	MLOC_65065.1		CUST_672_PI427708083	0.876015	3.92471e-09	0	AK250754.1
CUST_6299_PI427708083	2.65689e-05	0.0448662	0	MLOC_4494.1		CUST_16074_PI427708080	0.000392345	0.583735	Glutathione S-transferase	MLOC_74611.1		CUST_14_PI427708080	0.876015	0.00426472	DDB1-and CUL4-associated factor	MLOC_181.1
CUST_6346_PI427708080	2.00766e-16	7.20814e-05	B0103C08-B0602B01.18 protein	MLOC_74189.1		CUST_7453_PI427708080	0.000367994	0.721327	Unknown protein	AK357009		CUST_11607_PI427708080	0.739739	0.0184454	Calcium-transporting ATPase 1	MLOC_38109.1
CUST_20528_PI427708080	6.95421e-06	7.85592e-08	Serine carboxypeptidase, putative	AK362386		CUST_15520_PI427708080	0.0105065	0.0641135	Alliinase family protein	MLOC_7035.1		CUST_2150_PI427708083	0.876015	1.17942e-13	0	MLOC_147.1
CUST_4718_PI427708080	0.0484209	1.42532e-08	Protein of unknown function (DUF581) LENGTH=344	MLOC_62921.1		CUST_24471_PI427708080	0.000179584	0.527161	Senescence/dehydration-associated protein	AK361810		CUST_4764_PI427708080	0.876015	1.07287e-10	RING finger and CHY zinc finger domain-containing protein 1	MLOC_63208.2
CUST_3712_PI427708080	2.17064e-11	0.0283117	Derlin-2	MLOC_57149.1		CUST_11467_PI427708083	1.38473e-06	0.723153	0	MLOC_15922.1		CUST_25583_PI427708080	0.876015	0.000379567	DnaJ-like zinc-finger protein	AK371822
CUST_4750_PI427708080	0.0390293	2.49466e-05	Protein of unknown function (DUF1195) LENGTH=185	MLOC_63150.3		CUST_8458_PI427708080	3.07981e-05	0.544512	Histone H3	AK375440		CUST_703_PI427708083	0.876015	0.00909493	0	AK251815.1
CUST_6187_PI427708080	0.0090755	1.07489e-07	Haloacid dehalogenase-like hydrolase (HAD) superfamily protein LENGTH=255	MLOC_72715.1		CUST_2255_PI427708083	1.85529e-13	0.724455	0	MLOC_15439.1		CUST_20590_PI427708080	0.876015	3.182e-05	Serine protease	AK362697
CUST_11392_PI427708080	2.69776e-05	0.0066752	unknown protein; BEST Arabidopsis thaliana protein match is: unknown protein . LENGTH=142	MLOC_36656.1		CUST_17391_PI427708080	1.8299e-07	0.0589118	Unknown protein	AK365948		CUST_25214_PI427708080	0.876015	9.79244e-10	Ethylene-responsive transcription factor	AK368254
CUST_5335_PI427708080	5.33475e-07	3.93667e-06	Protein of unknown function (DUF 3339) LENGTH=69	MLOC_66418.1		CUST_24313_PI427708080	0.000108035	0.170446	unknown protein; BEST Arabidopsis thaliana protein match is: unknown protein . LENGTH=797	AK360303		CUST_12336_PI427708100	0.635984	0.00950258	0	AK363079
CUST_19731_PI427708080	0.0033303	2.70727e-09	Glycosyltransferase	AK356880		CUST_2441_PI427708086	0.000247443	0.170175	0	MLOC_31150.1		CUST_1985_PI427708080	0.876604	0.0290924	Acyl carrier protein	MLOC_21965.1
CUST_5617_PI427708080	0.000179822	0.000101361	Glutathione-S-transferase 2	MLOC_68295.1		CUST_1235_PI427708080	7.47571e-05	0.583471	Kelch-like protein 18	MLOC_12896.2		CUST_2225_PI427708100	0.876015	3.29364e-06	0	MLOC_23124.1
CUST_21427_PI427708080	0.0138026	8.70347e-10	Syntaxin-binding protein	AK367199		CUST_7248_PI427708080	6.48094e-06	0.407177	Trigger factor	AK252452.1		CUST_14402_PI427708083	0.876015	0.0175479	0	AK374689
CUST_20947_PI427708080	0.0119649	0.000177116	EH-domain-containing protein 1	AK364678		CUST_4518_PI427708086	3.56191e-10	0.814984	0	MLOC_49264.1		CUST_20574_PI427708080	0.876015	2.42276e-06	Galactosyltransferase family protein LENGTH=619	AK362608
CUST_22704_PI427708080	6.64283e-10	0.00209997	Receptor-like kinase	AK374641		CUST_25337_PI427708080	6.0995e-09	0.124912	Auxin response factor 4	AK369408		CUST_2406_PI427708080	0.876015	4.70947e-15	Beta-glucosidase	MLOC_37740.3
CUST_25832_PI427708080	0.00599394	1.75844e-06	Ribosomal RNA apurinic site specific lyase	AK374126		CUST_717_PI427708083	0.000125063	0.849315	0	AK252438.1		CUST_5170_PI427708080	0.461293	0.00026381	Extra-large G-protein-like	MLOC_65380.1
CUST_25179_PI427708080	3.6266e-19	0.0233287	DNA mismatch repair protein mutL	AK367944		CUST_15593_PI427708080	0.0347981	0.310726	cDNA, clone: J075004H10, full insert sequence	MLOC_70831.1		CUST_6176_PI427708080	0.876015	0.000913836	Sugar transport protein 5	MLOC_72636.1
CUST_23088_PI427708080	7.58458e-09	0.0026453	50S ribosomal protein L28	AK376786		CUST_22715_PI427708080	0.0209171	0.865449	UPF0553 family protein	AK374727		CUST_15281_PI427708080	0.877544	0.00993366	Unknown protein	MLOC_68648.2
CUST_2907_PI427708080	0.0281944	8.21329e-09	unknown protein; Has 264 Blast hits to 258 proteins in 65 species: Archae - 5; Bacteria - 5; Metazoa - 66; Fungi - 16; Plants - 107; Viruses - 0; Other Eukaryotes - 65 (source: NCBI BLink). LENGTH=779	MLOC_51973.2		CUST_25967_PI427708080	9.52864e-10	0.555787	Unknown protein	AK375336		CUST_560_PI427708080	0.971176	1.12816e-06	Glycosyltransferase	MLOC_6357.1
CUST_7309_PI427708080	0.000818405	4.78232e-11	GF14 protein	AK354203		CUST_13547_PI427708083	2.4677e-13	0.351689	0	AK248937.1		CUST_13035_PI427708080	0.876015	1.3157e-09	Signal peptidase I, putative	MLOC_53144.1
CUST_8193_PI427708080	0.00378218	0.034014	Mitochondrial ribosomal protein L43	AK370683		CUST_19594_PI427708080	1.39581e-06	0.195779	40S ribosomal protein S28	AK355962		CUST_3203_PI427708080	0.876015	1.14931e-13	Beta-D-xylosidase	MLOC_54205.1
CUST_2923_PI427708080	0.0178147	0.000252284	Transmembrane emp24 domain-containing protein 10	MLOC_52082.1		CUST_19466_PI427708080	0.0268735	0.331227	hydroxyproline-rich glycoprotein family protein LENGTH=623	AK355067		CUST_15265_PI427708080	0.879553	1.44498e-05	Dna topoisomerase ii binding protein 1 (IC)	MLOC_6853.3
CUST_1124_PI427708080	0.0487896	0.0137237	Protein of unknown function (DUF3317) LENGTH=56	MLOC_12089.1		CUST_8333_PI427708080	8.72739e-07	0.909007	RNA-binding protein	AK373421		CUST_2391_PI427708080	0.876015	0.0309927	CDGSH iron-sulfur domain-containing protein 1	MLOC_37626.1
CUST_7761_PI427708080	0.0425812	9.91022e-15	Glutamyl-tRNA(Gln) amidotransferase subunit A	AK362201		CUST_19296_PI427708080	0.000745014	0.48423	S-adenosyl-L-methionine-dependent methyltransferases superfamily protein LENGTH=829	AK353975		CUST_2391_PI427708086	0.934437	6.93424e-06	0	MLOC_30727.1
CUST_15036_PI427708080	0.000373547	5.57156e-05	Glutamate carboxypeptidase 2	MLOC_66888.1		CUST_16044_PI427708080	0.000137917	0.219111	amidase 1 LENGTH=425	MLOC_74329.1		CUST_18044_PI427708080	0.876015	0.00522371	Major facilitator superfamily protein LENGTH=557	MLOC_44794.2
CUST_3143_PI427708086	0.022535	1.6165e-08	0	MLOC_37463.1		CUST_21816_PI427708080	0.00304221	0.846393	Nudix hydrolase 8	AK369584		CUST_1183_PI427708080	0.653961	0.000230851	Salt stress root protein RS1	MLOC_12553.1
CUST_9848_PI427708080	0.000386841	5.47655e-07	Blue copper protein	MLOC_201.1		CUST_22227_PI427708080	0.00204489	0.565143	Nitroreductase family protein, putative	AK371919		CUST_7431_PI427708080	0.513165	2.95178e-05	Ubiquitin-conjugating enzyme h, putative	AK356438
CUST_14276_PI427708080	0.000773211	5.70745e-11	DNA-directed RNA polymerase	MLOC_61462.1		CUST_25495_PI427708080	3.60115e-16	0.672687	Chitinase 2	AK370783		CUST_22017_PI427708080	0.264434	6.74436e-09	GDSL esterase/lipase	AK370775
CUST_1556_PI427708080	4.98401e-06	1.54979e-06	Glycine cleavage system h protein, putative	MLOC_15707.1		CUST_6433_PI427708080	8.74494e-09	0.311675	Pathogen-related protein	MLOC_74856.1		CUST_14850_PI427708080	0.395989	0.000146761	myb domain protein 62 LENGTH=286	MLOC_65555.1
CUST_406_PI415269222	0.00552807	4.38752e-08	0	TA53527_4513		CUST_2585_PI427708086	1.61739e-16	0.284846	0	MLOC_32290.1		CUST_25471_PI427708080	0.876015	2.04938e-05	Fructokinase-1	AK370620
CUST_18108_PI427708080	6.84805e-14	2.12468e-05	Subtilisin-like serine protease	MLOC_5464.1		CUST_16683_PI427708080	0.000228017	0.814742	Lysine-specific demethylase REF6	MLOC_79906.1		CUST_358_PI427708086	0.876015	4.82556e-14	0	MLOC_13442.1
CUST_9709_PI427708080	0.0322519	0.00294657	unknown protein; Has 33 Blast hits to 33 proteins in 10 species: Archae - 0; Bacteria - 0; Metazoa - 0; Fungi - 0; Plants - 33; Viruses - 0; Other Eukaryotes - 0 (source: NCBI BLink). LENGTH=140	MLOC_18686.1		CUST_12978_PI427708080	0.00262587	0.922515	polypyrimidine tract-binding protein 3 LENGTH=432	MLOC_52791.4		CUST_16287_PI427708080	0.931755	7.74854e-05	Retrotransposon protein, putative, Ty1-copia subclass	MLOC_76359.1
CUST_7464_PI427708080	3.69668e-05	1.62981e-05	Methyltransferase-like protein	AK357148		CUST_1238_PI427708086	0.0115488	0.39718	0	MLOC_21894.1		CUST_24247_PI427708080	0.876015	1.81169e-05	LOW PSII accumulation 19 protein	AK359607
CUST_2566_PI427708080	4.64507e-09	6.8225e-06	Macrophage migration inhibitory factor	MLOC_42279.1		CUST_5225_PI427708083	1.02512e-08	0.956862	0	MLOC_37357.1		CUST_3428_PI427708080	0.0515712	0.00114912	COBRA-like protein 4	MLOC_55526.1
CUST_20022_PI427708080	0.0171826	0.0390993	Cell cycle checkpoint protein rad1	AK358863		CUST_25665_PI427708080	1.40524e-06	0.958821	Myb family transcription factor	AK372619		CUST_358_PI427708083	0.94747	1.81783e-15	0	MLOC_61855.2
CUST_13438_PI427708083	0.0152736	0.00886936	0	MLOC_81790.1		CUST_8056_PI427708080	2.2697e-35	0.292788	CsAtPR5	AK367845		CUST_2359_PI427708080	0.881625	0.00501766	MATE efflux family protein, expressed	MLOC_37235.1
CUST_283_PI427708086	0.000330283	9.33471e-07	0	MLOC_12519.1		CUST_8817_PI427708080	0.000474313	0.291527	Alpha-mannosidase II	MLOC_11620.1		CUST_51_PI427708083	0.876015	2.35534e-11	0	MLOC_5809.2
CUST_8979_PI427708080	7.72854e-10	8.97003e-05	Unknown protein	MLOC_12767.1		CUST_7578_PI427708083	0.000247914	0.174971	0	MLOC_540.1		CUST_22172_PI427708080	0.352286	0.000164578	Core-2/I-branching beta-1,6-N-acetylglucosaminyltransferase family protein LENGTH=346	AK371642
CUST_14142_PI427708083	0.00555123	0.0168593	0	AK361890		CUST_13368_PI427708080	4.64507e-09	0.2524	FUNCTIONS IN: molecular_function unknown; INVOLVED IN: transport; LOCATED IN: nuclear pore; EXPRESSED IN: 23 plant structures; EXPRESSED DURING: 13 growth stages;	MLOC_55368.4		CUST_8592_PI427708083	0.876015	4.77116e-07	0	MLOC_63321.1
CUST_20531_PI427708080	0.00145416	4.49041e-10	Protein of unknown function (DUF581) LENGTH=162	AK362406		CUST_18610_PI427708080	0.0218521	0.537739	DHHC zinc finger domain containing protein, expressed	AK248827.1		CUST_2066_PI427708100	0.876015	0.00676342	0	MLOC_22308.1
CUST_6765_PI427708083	7.53562e-05	1.98292e-06	0	MLOC_47930.1		CUST_23574_PI427708080	0.00658535	0.749456	Histone H2B	AK252853.1		CUST_6362_PI427708080	0.876015	0.00036892	A/G-specific adenine glycosylase family protein	MLOC_74333.3
CUST_20345_PI427708080	0.0130049	0.000143539	Vacuolar protein sorting protein, putative	AK361277		CUST_573_PI427708083	0.00210301	0.275082	0	MLOC_71444.1		CUST_13221_PI427708080	0.876015	1.64002e-13	protein arginine methyltransferase 3 LENGTH=601	MLOC_54486.1
CUST_8182_PI427708080	0.0105239	2.56775e-06	Bowman-Birk type trypsin inhibitor	AK370360		CUST_23238_PI427708080	5.17579e-05	0.910215	Transcription initiation factor TFIID subunit	AK249105.1		CUST_888_PI427708100	0.876015	0.0163771	0	MLOC_15399.1
CUST_4226_PI427708080	0.00204235	0.0366494	General transcription factor IIH subunit	MLOC_59990.2		CUST_5400_PI427708080	0.0098857	0.572778	Potassium transporter 11	MLOC_66784.2		CUST_11644_PI427708080	0.876015	5.61126e-07	Zinc finger protein 346	MLOC_38420.1
CUST_22266_PI427708080	4.28898e-08	1.63212e-06	Isopentenyl-diphosphate Delta-isomerase	AK372116		CUST_604_PI427708083	2.90038e-06	0.0872641	0	AK248660.1		CUST_23411_PI427708080	0.876015	0.00782897	DAG protein	AK251173.1
CUST_17995_PI427708080	1.51948e-05	0.000270805	Major facilitator superfamily protein LENGTH=577	MLOC_34630.2		CUST_7157_PI427708080	0.000458053	0.297255	unknown protein; Has 2 Blast hits to 2 proteins in 1 species: Archae - 0; Bacteria - 0; Metazoa - 0; Fungi - 0; Plants - 2; Viruses - 0; Other Eukaryotes - 0 (source: NCBI BLink). LENGTH=98	AK250082.1		CUST_24417_PI427708080	0.876604	9.17174e-05	MADS-box transcription factor 18	AK361227
CUST_1107_PI427708080	1.05101e-06	0.019947	Protein translation factor SUI1	MLOC_11980.1		CUST_20336_PI427708080	5.96852e-16	0.823795	Catalase	AK361207		CUST_2375_PI427708080	0.876015	5.03946e-07	Embryo-specific 3	MLOC_37416.2
CUST_4843_PI427708100	1.27628e-16	0.00525273	0	MLOC_37804.4		CUST_9604_PI427708083	6.69506e-10	0.752562	0	MLOC_71609.1		CUST_10256_PI427708080	0.876015	0.000285072	DNA-directed RNA polymerase subunit beta''	MLOC_24891.1
CUST_436_PI415269222	0.0421639	3.77049e-09	0	TA46686_4513		CUST_19816_PI427708080	1.6819e-14	0.194061	Transmembrane protein	AK357446		CUST_23241_PI427708080	0.9479	0.000230829	Stomatin-like protein	AK249151.1
CUST_16712_PI427708080	5.44999e-08	0.0384173	Unknown protein	MLOC_8015.1		CUST_24755_PI427708080	1.13293e-07	0.887511	HXXXD-type acyl-transferase family protein LENGTH=426	AK364275		CUST_7384_PI427708080	0.876672	0.00557615	F-box/WD repeat-containing protein	AK355599
CUST_2614_PI427708080	0.00146927	0.00588092	'putative beta-1,3-glucanase'	MLOC_44074.1		CUST_1675_PI427708080	0.00119237	0.0780825	Splicing factor U2af large subunit A	MLOC_17069.1		CUST_4209_PI427708080	0.876015	0.0103126	F-box family protein, putative, expressed	MLOC_59888.1
CUST_7453_PI427708083	4.37116e-08	0.00298039	0	MLOC_5288.1		CUST_9967_PI427708080	0.0291445	0.259786	Chitinase domain-containing protein	MLOC_21284.2		CUST_14243_PI427708080	0.876015	3.78539e-05	Calcineurin subunit B	MLOC_61171.1
CUST_17580_PI427708080	0.0174268	0.000194693	WD-40 repeat-containing protein	MLOC_18340.1		CUST_24739_PI427708080	5.9312e-07	0.830584	Bifunctional folylpolyglutamate synthase/dihydrofolate synthase protein (FolC)	AK364168		CUST_14243_PI427708083	0.915744	0.000950579	0	AK367138
CUST_14312_PI427708083	0.0095035	5.32219e-05	0	AK370375		CUST_1659_PI427708086	0.0355322	0.827581	0	MLOC_25020.1		CUST_2375_PI427708083	0.876015	7.4061e-07	0	MLOC_16467.1
CUST_8645_PI427708080	0.00277442	0.0159689	Kelch domain-containing protein 4	MLOC_10546.1		CUST_11663_PI427708083	0.0267853	0.608837	0	MLOC_20615.1		CUST_16941_PI427708080	0.877732	3.4493e-09	Photosystem I assembly protein ycf3	MLOC_8394.1
CUST_1403_PI427708080	7.06367e-10	4.76098e-08	Glucan endo-1,3-beta-glucosidase A6	MLOC_14239.1		CUST_20795_PI427708080	0.00732258	0.0991032	MAC/Perforin domain containing protein	AK363863		CUST_13858_PI427708083	0.0879859	0.000398655	0	AK373660
CUST_13576_PI427708083	0.0373511	0.0262098	0	AK251160.1		CUST_10594_PI427708083	1.51481e-05	0.453507	0	MLOC_79436.1		CUST_5031_PI427708083	0.876015	0.0429471	0	MLOC_35844.1
CUST_22222_PI427708080	1.33353e-05	0.00283239	Prefoldin subunit 2	AK371889		CUST_7753_PI427708080	3.78262e-07	0.904625	Serine carboxypeptidase, putative	AK362092		CUST_14711_PI427708080	0.876015	0.00385493	peptidyl-prolyl cis-trans isomerases LENGTH=343	MLOC_64533.1
CUST_15284_PI427708080	0.00714036	0.007398	SAUR-like auxin-responsive protein family LENGTH=134	MLOC_68666.1		CUST_708_PI427708083	6.00733e-12	0.0900032	0	AK252017.1		CUST_6037_PI427708080	0.876672	4.54462e-06	Protein of unknown function (DUF1118) LENGTH=158	MLOC_71397.1
CUST_15470_PI427708080	3.64579e-05	0.00639457	Transferase, transferring glycosyl groups	MLOC_69946.2		CUST_11895_PI427708100	1.59343e-10	0.12338	0	MLOC_81919.1		CUST_15142_PI427708080	0.157605	0.00263645	FAR1-related sequence 8 LENGTH=725	MLOC_67644.2
CUST_2378_PI427708080	1.55179e-05	0.0197413	RNA polymerase II transcription mediators LENGTH=653	MLOC_37453.3		CUST_2555_PI427708080	0.00727916	0.875359	Biogenesis of lysosome-related organelles complex 1 subunit 2	MLOC_40002.1		CUST_23071_PI427708080	0.876672	0.000564265	VQ motif family protein	AK376648
CUST_17498_PI427708080	0.00855513	6.83649e-07	Unknown protein	AK373596		CUST_19602_PI427708080	0.000730225	0.488746	Ubiquitin carboxyl-terminal hydrolase	AK356016		CUST_24077_PI427708080	0.876015	0.00795705	60S ribosomal protein l28	AK358000
CUST_22191_PI427708080	0.00631723	0.0459524	Glutamate carboxypeptidase 2	AK371737		CUST_18867_PI427708080	2.04627e-05	0.0619725	Unknown protein	AK250519.1		CUST_2827_PI427708080	0.876015	4.33604e-07	Diphosphomevalonate decarboxylase	MLOC_51227.1
CUST_8210_PI427708100	0.0254998	1.04713e-16	0	MLOC_57955.1		CUST_7394_PI427708080	6.38332e-05	0.468579	Peptide transporter	AK355766		CUST_8267_PI427708083	0.876015	0.0379187	0	MLOC_60335.2
CUST_4485_PI427708080	0.000413023	9.3997e-05	Acetyl-coenzyme A synthetase	MLOC_61553.1		CUST_20456_PI427708080	0.000794162	0.218642	Unknown protein	AK361946		CUST_1044_PI427708080	0.876015	0.00279469	unknown protein; INVOLVED IN: biological_process unknown; LOCATED IN: chloroplast; EXPRESSED IN: 22 plant structures; EXPRESSED DURING: 13 growth stages; Has 30201 Blast hits to 17322 proteins in 780 species: Archae - 12; Bacteria - 1396; Metazoa - 17338; Fungi - 3422; Plants - 5037; Viruses - 0; Other Eukaryotes - 2996 (source: NCBI BLink). LENGTH=235	MLOC_11590.1
CUST_15161_PI427708080	0.0007912	3.27423e-13	Plant invertase/pectin methylesterase inhibitor superfamily protein LENGTH=183	MLOC_67829.1		CUST_14067_PI427708083	0.00765207	0.440844	0	AK358046		CUST_12954_PI427708080	0.900504	0.00151336	Protein of unknown function, DUF547 LENGTH=618	MLOC_52635.1
CUST_6226_PI427708086	0.000217781	0.00175879	0	MLOC_70207.1		CUST_4707_PI427708083	0.0377217	0.89511	0	MLOC_33313.1		CUST_3849_PI427708083	0.876015	0.0175813	0	MLOC_2665.2
CUST_10089_PI427708080	0.037139	0.000886996	TLD-domain containing nucleolar protein	MLOC_22700.2		CUST_7959_PI427708080	1.88108e-08	0.857541	Protein kinase	AK365644		CUST_2843_PI427708080	0.876015	4.78419e-06	Tesmin/TSO1-like CXC domain-containing protein LENGTH=695	MLOC_51353.2
CUST_19589_PI427708080	0.000527299	0.00094243	GTPase activating-like protein	AK355945		CUST_21539_PI427708080	0.000562218	0.487492	RING/U-box superfamily protein LENGTH=328	AK367879		CUST_235_PI427708086	0.898519	2.06197e-19	0	MLOC_11921.1
CUST_13533_PI427708080	2.72194e-14	0.000312026	Proteinase inhibitor I4, serpin	MLOC_56512.1		CUST_18728_PI427708080	0.0430541	0.0895149	smr (Small MutS Related) domain-containing protein LENGTH=519	AK249722.1		CUST_10724_PI427708083	0.876015	5.21532e-08	0	MLOC_80335.1
CUST_10154_PI427708080	0.000421061	3.10521e-09	Unknown protein	MLOC_23616.1		CUST_17582_PI427708080	3.6593e-11	0.700694	Histone deacetylase 6	MLOC_18786.1		CUST_24093_PI427708080	0.876015	1.75729e-12	Cyclin-D5-2	AK358174
CUST_22670_PI427708080	3.5668e-08	0.00515753	Ubiquitin-conjugating enzyme 18	AK374495		CUST_3593_PI427708083	5.74231e-09	0.239046	0	MLOC_24931.1		CUST_25099_PI427708080	0.877408	0.00873824	Diacylglycerol kinase-like	AK367160
CUST_14432_PI427708083	3.68356e-09	1.5737e-06	0	AK375934		CUST_16421_PI427708080	4.04491e-16	0.650479	CsAtPR5	MLOC_77571.1		CUST_219_PI427708080	0.208765	3.76152e-09	Protein of unknown function (DUF616) LENGTH=463	MLOC_4365.1
CUST_5726_PI427708083	0.000419835	0.0387683	0	MLOC_41043.1		CUST_9546_PI427708083	0.000208294	0.65621	0	MLOC_71100.1		CUST_15717_PI427708080	0.876015	0.00245619	Receptor protein kinase-like protein	MLOC_71874.1
CUST_23553_PI427708080	0.0334963	0.0132082	Protein kinase	AK252642.1		CUST_1301_PI427708083	0.00803178	0.297255	0	AK369752		CUST_25907_PI427708080	0.816845	0.00543224	Transcription initiation factor TFIID subunit 9B	AK374714
CUST_3756_PI427708083	1.43394e-08	1.88776e-10	0	MLOC_25987.1		CUST_12471_PI427708083	6.77119e-05	0.9581	0	MLOC_44819.1		CUST_19298_PI427708080	0.876015	0.00395643	Protein of unknown function (DUF630 and DUF632) LENGTH=733	AK353981
CUST_1679_PI427708080	3.06173e-11	0.000207894	receptor-like protein kinase-related family protein LENGTH=263	MLOC_17138.2		CUST_13647_PI427708083	0.00328769	0.834508	0	AK357582		CUST_11885_PI427708080	0.876015	0.00520338	NADH-ubiquinone oxidoreductase chain 6	MLOC_41023.1
CUST_21507_PI427708080	0.0130825	4.05874e-06	ADP,ATP carrier protein 2, mitochondrial	AK367648		CUST_19911_PI427708080	0.00011811	0.685446	Signal recognition particle-docking protein FtsY	AK358057		CUST_8453_PI427708083	0.728637	0.00729561	0	MLOC_61845.1
CUST_3436_PI427708080	0.00158209	0.000337351	Nucleotide-diphospho-sugar transferase family protein LENGTH=386	MLOC_55556.1		CUST_6495_PI427708100	0.037054	0.848805	0	MLOC_47255.1		CUST_5433_PI427708083	0.876015	4.61031e-07	0	MLOC_38930.1
CUST_17550_PI427708080	0.0294398	0.0375324	Unknown protein	MLOC_11793.1		CUST_6681_PI427708080	0.000393517	0.0981592	Major facilitator superfamily protein LENGTH=567	MLOC_78293.1		CUST_22249_PI427708080	0.876015	0.0195479	Dihydrodipicolinate synthase 2	AK372027
CUST_1849_PI427708080	0.000130471	3.8752e-14	Glutathione transferase	MLOC_19475.3		CUST_7687_PI427708080	2.57803e-05	0.824465	Solute carrier family 22 member 1	AK360936		CUST_25285_PI427708080	0.966152	1.0843e-05	F-box family protein-like	AK369027
CUST_9046_PI427708083	0.00229374	0.0234196	0	MLOC_67240.1		CUST_5164_PI427708100	0.0072071	0.349712	0	MLOC_39832.1		CUST_374_PI427708083	0.760424	0.00509909	0	MLOC_63612.2
CUST_13717_PI427708083	0.00532573	0.0170112	0	AK364412		CUST_5052_PI427708080	0.00777604	0.452991	LIM domain protein	MLOC_64842.1		CUST_12075_PI427708080	0.876015	1.41866e-05	unknown protein; FUNCTIONS IN: molecular_function unknown; INVOLVED IN: biological_process unknown; LOCATED IN: chloroplast thylakoid membrane, chloroplast; Has 37 Blast hits to 37 proteins in 13 species: Archae - 0; Bacteria - 0; Metazoa - 0; Fungi - 0; Plants - 37; Viruses - 0; Other Eukaryotes - 0 (source: NCBI BLink). LENGTH=192	MLOC_43140.1
CUST_17868_PI427708080	0.0486227	0.000553609	Protein kinase 3	MLOC_82073.2		CUST_461_PI427708083	9.2345e-24	0.822761	0	MLOC_72277.1		CUST_7198_PI427708080	0.876015	1.88037e-05	Proteasome maturation factor UMP1 family protein	AK251241.1
CUST_19439_PI427708080	0.00311079	0.000902875	Lysosomal Pro-X carboxypeptidase	AK354860		CUST_20568_PI427708080	0.000224689	0.853257	GPN-loop GTPase-like protein	AK362584		CUST_133_PI427708080	0.876015	0.000939903	Abhydrolase domain-containing protein	MLOC_3156.1
CUST_14399_PI427708083	4.9773e-05	0.00698145	0	AK374635		CUST_19287_PI427708080	0.0181131	0.0868573	Triacylglycerol lipase	AK353923		CUST_949_PI427708080	0.876015	0.00061947	Protein kinase	MLOC_10892.1
CUST_18572_PI427708080	0.00107537	0.000151615	3-ketoacyl-CoA synthase	AK248520.1		CUST_17850_PI427708080	1.40266e-17	0.157048	unknown protein; FUNCTIONS IN: molecular_function unknown; INVOLVED IN: biological_process unknown; LOCATED IN: endomembrane system; EXPRESSED IN: 23 plant structures; EXPRESSED DURING: 15 growth stages; BEST Arabidopsis thaliana protein match is: unknown protein . LENGTH=53	MLOC_77140.1		CUST_6439_PI427708083	0.987966	4.66922e-07	0	MLOC_45794.1
CUST_3452_PI427708080	0.0146535	0.00148107	ABC(ATP-binding) family transporter	MLOC_55616.1		CUST_25712_PI427708080	0.000279396	0.954021	Unknown protein	AK373047		CUST_17356_PI427708080	0.846354	2.40103e-06	60S ribosomal protein L18A like	AK363499
CUST_5496_PI427708083	3.81185e-05	0.0151886	0	MLOC_39363.1		CUST_24889_PI427708080	0.00372499	0.285214	Beta-amylase	AK365263		CUST_13858_PI427708080	0.91909	0.00147152	CCAAT-box-binding transcription factor-like protein	MLOC_58525.1
CUST_886_PI427708080	0.000605761	0.000663538	RAS-related GTP-binding nuclear protein 2 LENGTH=221	MLOC_10456.1		CUST_3582_PI427708080	0.014952	0.222068	Zinc transporter 4	MLOC_56286.2		CUST_23102_PI427708080	0.876015	0.0061301	Structural constituent of ribosome	AK376852
CUST_25492_PI427708080	2.33256e-12	0.00432077	Kinesin-like protein	AK370774		CUST_10441_PI427708083	0.0447548	0.403326	0	MLOC_7834.1		CUST_981_PI427708083	0.876015	0.01937	0	AK362532
CUST_4937_PI427708080	0.048186	0.000107457	Protein kinase superfamily protein LENGTH=390	MLOC_64218.2		CUST_7271_PI427708080	8.1591e-11	0.195305	unknown protein; FUNCTIONS IN: molecular_function unknown; INVOLVED IN: biological_process unknown; LOCATED IN: cellular_component unknown; BEST Arabidopsis thaliana protein match is: unknown protein . LENGTH=152	AK252892.1		CUST_21243_PI427708080	0.876015	0.0402129	WD repeat-containing protein	AK366127
CUST_7125_PI427708080	1.29825e-09	1.59229e-13	NBS-LRR disease resistance protein family-1	AK249544.1		CUST_8510_PI427708083	0.00391493	0.334836	0	MLOC_62536.1		CUST_17068_PI427708080	0.838071	0.018293	Orf101b	MLOC_9472.1
CUST_18258_PI427708080	0.000117818	3.07797e-06	NBS-LRR disease resistance protein family-1	MLOC_6270.1		CUST_2199_PI427708080	0.000340481	0.741615	cyclin p3;1 LENGTH=222	MLOC_34710.1		CUST_405_PI427708080	0.876015	2.62637e-06	Agamous MADS-box transcription factor	MLOC_5375.2
CUST_21939_PI427708080	0.00096463	0.00279217	Cinnamoyl-CoA reductase, putative	AK370330		CUST_431_PI427708086	0.0416149	0.0649743	0	MLOC_14277.1		CUST_7245_PI427708080	0.876015	0.00565651	Protein kinase-3	AK252283.1
CUST_2302_PI427708080	0.000526282	4.34353e-05	F-box domain containing protein	MLOC_36677.1		CUST_11879_PI427708083	0.0119771	0.195435	0	MLOC_2662.1		CUST_7786_PI427708080	0.87888	0.0257877	Plant protein of unknown function (DUF641) LENGTH=453	AK362621
CUST_14894_PI427708080	1.26316e-13	0.000100953	Chaperone protein DnaJ	MLOC_6586.1		CUST_10750_PI427708080	9.14586e-05	0.581411	SET domain-containing protein SET104	MLOC_30454.1		CUST_88_PI415269222	0.877482	4.15603e-09	0	TA41730_4513
CUST_11456_PI427708080	2.55385e-05	0.0480079	Transposon protein, putative, Mutator sub-class	MLOC_37037.1		CUST_21169_PI427708080	0.000216448	0.32583	UDP-glycosyltransferase	AK365816		CUST_20360_PI427708080	0.97763	0.00190935	Acetolactate synthase	AK361384
CUST_18135_PI427708080	0.0113626	2.54281e-05	Aquaporin 2.1	MLOC_56278.2		CUST_11165_PI427708080	0.000489925	0.257376	Protein of unknown function (DUF1664) LENGTH=383	MLOC_34498.4		CUST_7584_PI427708080	0.876015	6.54228e-05	Retinol dehydrogenase 11	AK359198
CUST_3745_PI427708080	0.000316321	2.30525e-05	unknown protein; Has 25 Blast hits to 25 proteins in 9 species: Archae - 0; Bacteria - 0; Metazoa - 0; Fungi - 0; Plants - 25; Viruses - 0; Other Eukaryotes - 0 (source: NCBI BLink). LENGTH=78	MLOC_57308.1		CUST_7302_PI427708083	0.025764	0.872311	0	MLOC_5159.1		CUST_17222_PI427708080	0.876015	0.00406347	Cation exchanger-like protein	AK354745
CUST_81_PI427708083	0.00646401	8.59571e-13	0	MLOC_8489.2		CUST_18979_PI427708080	2.01035e-05	0.348065	unknown protein; BEST Arabidopsis thaliana protein match is: unknown protein . LENGTH=151	AK251256.1		CUST_22963_PI427708080	0.876015	0.0137057	Similarity to kinesin protein	AK376113
CUST_7641_PI427708080	5.84152e-06	0.00186428	Cytochrome P450	AK360224		CUST_3670_PI427708080	4.49463e-05	0.214522	Peroxidase 39	MLOC_56862.1		CUST_21164_PI427708080	0.93606	1.88278e-09	CBS domain-containing protein, putative, expressed	AK365785
CUST_111_PI427708086	9.30073e-05	4.20475e-07	0	MLOC_1017.1		CUST_18627_PI427708080	0.00142203	0.821155	Unknown protein	AK248940.1		CUST_13235_PI427708080	0.876015	0.000178263	Histone-lysine N-methyltransferase	MLOC_54619.1
CUST_7594_PI427708083	0.0277142	0.00547369	0	MLOC_54223.1		CUST_2788_PI427708080	2.67471e-05	0.868463	CTD small phosphatase-like protein	MLOC_50957.2		CUST_256_PI427708083	0.0537606	0.000573287	0	MLOC_51786.1
CUST_295_PI415269222	0.0486798	0.0480079	0	TA51539_4513		CUST_23446_PI427708080	7.4413e-06	0.758189	Nuclear cap-binding protein subunit 2	AK251541.1		CUST_3124_PI427708080	0.876015	0.000914225	HAD-superfamily hydrolase, subfamily IA, variant 3 containing protein, expressed	MLOC_53665.2
CUST_18238_PI427708080	0.0188254	0.000752887	Response regulator 9	MLOC_61880.1		CUST_5375_PI427708080	3.98801e-05	0.348303	Glycerol-3-phosphate dehydrogenase [NAD(P)+]	MLOC_66627.2		CUST_13826_PI427708080	0.876015	3.95916e-09	Unknown protein	MLOC_58310.1
CUST_568_PI427708080	0.00294278	3.04898e-05	unknown protein; FUNCTIONS IN: molecular_function unknown; INVOLVED IN: biological_process unknown; LOCATED IN: plasma membrane; EXPRESSED IN: 22 plant structures; EXPRESSED DURING: 13 growth stages; BEST Arabidopsis thaliana protein match is: unknown protein . LENGTH=342	MLOC_6459.2		CUST_7510_PI427708086	5.60119e-13	0.961393	0	MLOC_9272.1		CUST_2389_PI427708080	0.876015	0.032692	Thioesterase family protein	MLOC_37606.2
CUST_22196_PI427708080	5.17948e-14	8.17328e-10	Inter-alpha-trypsin inhibitor heavy chain H3, putative	AK371755		CUST_4498_PI427708083	0.000779116	0.529063	0	MLOC_31660.1		CUST_12820_PI427708080	0.876015	0.000241607	Dihydroflavonol-4-reductase	MLOC_51781.3
CUST_25058_PI427708080	0.000108035	0.0025959	Uroporphyrinogen III synthase	AK366824		CUST_1627_PI427708080	0.0419449	0.202375	Late embryogenesis abundant (LEA) hydroxyproline-rich glycoprotein family LENGTH=206	MLOC_16430.1		CUST_13826_PI427708083	0.876015	0.0191849	0	AK372047
CUST_4033_PI427708083	0.0454812	1.35222e-06	0	MLOC_28073.1		CUST_22446_PI427708080	8.75046e-08	0.25669	Glyoxylate/hydroxypyruvate reductase, putative	AK373161		CUST_7398_PI427708080	0.876015	0.019118	UDP-3-O-[3-hydroxymyristoyl] N-acetylglucosamine deacetylase	AK355819
CUST_7471_PI427708080	0.00473844	0.0110278	Kinase family protein	AK357318		CUST_21872_PI427708080	1.12175e-13	0.859898	Fatty acid oxidation complex subunit alpha	AK369962		CUST_3140_PI427708080	0.390751	0.0253478	Small nuclear ribonucleoprotein family protein	MLOC_53801.1
CUST_12100_PI427708080	0.0443916	2.00216e-05	basic helix-loop-helix (bHLH) DNA-binding superfamily protein LENGTH=453	MLOC_43396.1		CUST_14309_PI427708083	0.017654	0.879965	0	AK370209		CUST_17424_PI427708080	0.876015	0.00735648	60S ribosomal protein L18A-like	AK368478
CUST_16358_PI427708080	3.37078e-06	0.000135829	SKP1-like protein 1A	MLOC_76983.1		CUST_6929_PI427708086	1.96965e-06	0.652199	0	MLOC_77872.1		CUST_16185_PI427708080	0.773492	0.037621	F-box domain containing protein	MLOC_7551.2
CUST_3011_PI427708080	4.81124e-09	0.0160675	Tubulin alpha-7 chain	MLOC_52788.1		CUST_9910_PI427708083	5.93534e-07	0.0545709	0	MLOC_73934.1		CUST_18260_PI427708080	0.879908	0.000150387	Protein kinase 3	MLOC_62759.3
CUST_8663_PI427708100	0.000213917	1.39754e-05	0	MLOC_61109.1		CUST_5406_PI427708080	0.00922583	0.826328	Long-chain-fatty-acid-CoA ligase	MLOC_66827.1		CUST_8319_PI427708080	0.876015	0.0241324	cDNA, clone: J090086L04, full insert sequence	AK373192
CUST_2041_PI427708083	0.0316375	6.6038e-13	0	MLOC_13681.2		CUST_22590_PI427708080	0.0227898	0.667435	unknown protein; FUNCTIONS IN: molecular_function unknown; INVOLVED IN: biological_process unknown; LOCATED IN: plasma membrane; EXPRESSED IN: 17 plant structures; EXPRESSED DURING: 9 growth stages; Has 3885 Blast hits to 2658 proteins in 280 species: Archae - 12; Bacteria - 208; Metazoa - 970; Fungi - 222; Plants - 148; Viruses - 11; Other Eukaryotes - 2314 (source: NCBI BLink). LENGTH=406	AK373951		CUST_14257_PI427708083	0.876015	0.0462152	0	AK367689
CUST_250_PI427708080	0.0250366	0.000524316	Pentatricopeptide repeat-containing protein	MLOC_4529.1		CUST_23802_PI427708080	6.87693e-09	0.221022	BHLH transcription factor PTF1-like	AK355430		CUST_1819_PI427708100	0.731741	3.96811e-09	0	MLOC_2090.1
CUST_3320_PI427708080	0.00134909	3.63068e-08	Annexin, putative	MLOC_54932.1		CUST_19047_PI427708080	0.000433021	0.0742428	RNA-binding protein	AK251671.1		CUST_13981_PI427708083	0.888307	0.0134971	0	AK252674.1
CUST_4512_PI427708083	0.0346686	0.00395147	0	MLOC_31788.1		CUST_22014_PI427708080	0.0306662	0.560201	Peroxin Pex14	AK370764		CUST_19670_PI427708080	0.969399	4.26241e-05	NADH-quinone oxidoreductase subunit B	AK356480
CUST_7764_PI427708080	1.09295e-05	6.95778e-05	Chaperone protein DNAj, putative	AK362352		CUST_4523_PI427708086	3.28973e-06	0.520545	0	MLOC_49303.1		CUST_4316_PI427708080	0.876015	2.25651e-08	unknown protein; FUNCTIONS IN: molecular_function unknown; INVOLVED IN: biological_process unknown; LOCATED IN: endomembrane system; EXPRESSED IN: 21 plant structures; EXPRESSED DURING: 13 growth stages; Has 210 Blast hits to 148 proteins in 42 species: Archae - 0; Bacteria - 118; Metazoa - 0; Fungi - 0; Plants - 48; Viruses - 0; Other Eukaryotes - 44 (source: NCBI BLink). LENGTH=1088	MLOC_60617.9
CUST_7428_PI427708080	0.0307118	5.98112e-10	INVOLVED IN: biological_process unknown; LOCATED IN: thylakoid, chloroplast thylakoid membrane, chloroplast; EXPRESSED IN: 22 plant structures; EXPRESSED DURING: 13 growth stages;	AK356401		CUST_3969_PI427708080	5.5776e-16	0.421358	Similarity to 50S ribosomal protein L30	MLOC_58540.1		CUST_9016_PI427708100	0.936816	0.000600616	0	MLOC_63504.1
CUST_4378_PI427708083	4.46216e-05	7.90992e-17	0	MLOC_30882.2		CUST_7972_PI427708080	0.0197399	0.0588929	Unknown protein	AK365840		CUST_12166_PI427708080	0.878295	0.000403199	Kinase family protein	MLOC_44066.1
CUST_12546_PI427708083	0.00937422	0.00210802	0	MLOC_46880.1		CUST_18982_PI427708080	1.43394e-08	0.287662	Pre-mRNA-processing factor-like protein	AK251272.1		CUST_21925_PI427708080	0.145478	0.000374882	Hsp70 nucleotide exchange factor fes1	AK370272
CUST_19014_PI427708080	0.00119237	3.45923e-08	Clathrin assembly protein, putative	AK251445.1		CUST_10488_PI427708083	0.000484129	0.121766	0	MLOC_78732.2		CUST_1081_PI427708080	0.876015	1.613e-09	26S proteasome regulatory subunit S2 1A LENGTH=891	MLOC_11882.1
CUST_14005_PI427708083	6.5837e-08	0.000156261	0	AK354945		CUST_3985_PI427708083	1.37213e-06	0.144557	0	MLOC_27663.1		CUST_25151_PI427708080	0.876015	0.0236687	Unknown protein	AK367644
CUST_9376_PI427708080	0.00362547	0.000113967	S-adenosyl-L-methionine-dependent methyltransferases superfamily protein LENGTH=612	MLOC_15843.2		CUST_14363_PI427708083	0.0170829	0.0623928	0	AK373128		CUST_22947_PI427708080	0.942394	4.91137e-09	Domain of unknown function (DUF23) LENGTH=496	AK376048
CUST_20970_PI427708080	0.0430926	0.0138138	Gibberellin 2-oxidase	AK364775		CUST_25039_PI427708080	0.000625422	0.777242	Zinc finger protein	AK366609		CUST_21148_PI427708080	0.876015	2.64256e-11	Serine carboxypeptidase-like protein	AK365716
CUST_25819_PI427708080	3.73163e-05	0.01798	unknown protein; BEST Arabidopsis thaliana protein match is: unknown protein . LENGTH=514	AK374036		CUST_1000_PI427708080	4.68152e-12	0.780137	embryo defective 3006 LENGTH=180	MLOC_11234.1		CUST_7568_PI427708080	0.234066	0.00824181	INO80 complex subunit C	AK358960
CUST_24802_PI427708080	3.5625e-21	4.84681e-06	Ubiquilin-1	AK364646		CUST_14347_PI427708083	9.21888e-06	0.944144	0	AK372284		CUST_13219_PI427708080	0.676217	2.231e-05	Transcription elongation factor A protein	MLOC_54480.1
CUST_13877_PI427708083	1.7126e-06	0.000260152	0	AK374568		CUST_9122_PI427708083	0.0150527	0.466468	0	MLOC_67771.2		CUST_4099_PI427708080	0.876015	1.34521e-12	Glutamine synthetase, putative, expressed	MLOC_59238.1
CUST_25588_PI427708080	0.000110889	0.000400245	SWIB/MDM2 domain superfamily protein LENGTH=144	AK371886		CUST_6884_PI427708086	0.00167065	0.393472	0	MLOC_77503.1		CUST_14987_PI427708080	0.876224	0.0138373	Nodule inception protein	MLOC_66539.5
CUST_23312_PI427708080	0.000381867	6.85745e-05	Lecithin:cholesterol acyltransferase family protein	AK249979.1		CUST_22694_PI427708080	0.00490182	0.0841083	Leucine-rich repeat family protein-like	AK374600		CUST_356_PI415269222	0.921322	0.00876263	0	TA35581_4513
CUST_22352_PI427708080	1.96332e-12	9.23063e-05	Electron transfer flavoprotein-ubiquinone oxidoreductase, putative	AK372639		CUST_4515_PI427708083	2.47597e-05	0.886427	0	MLOC_31804.1		CUST_13188_PI427708080	0.876015	3.17264e-12	unknown protein; BEST Arabidopsis thaliana protein match is: unknown protein . LENGTH=359	MLOC_54230.6
CUST_23358_PI427708080	0.0104947	0.037627	Proline-rich protein	AK250520.1		CUST_13557_PI427708083	8.91104e-09	0.468089	0	AK249694.1		CUST_13997_PI427708083	0.876015	0.002162	0	AK354312
CUST_8756_PI427708080	0.000948068	5.16539e-15	NBS-LRR disease resistance protein family-1	MLOC_11254.1		CUST_22741_PI427708080	0.000872322	0.112211	F-box/RNI-like superfamily protein LENGTH=520	AK374916		CUST_23378_PI427708080	0.947075	0.00457516	DNA-3-methyladenine glycosylase, putative	AK250702.1
CUST_13370_PI427708080	1.13631e-09	0.00804183	Protein of Unknown Function (DUF239) LENGTH=420	MLOC_55397.1		CUST_5580_PI427708086	1.30053e-13	0.290982	0	MLOC_62287.1		CUST_16200_PI427708080	0.928831	0.00111957	Unknown protein	MLOC_75631.2
CUST_9639_PI427708080	0.00562151	0.000168948	Phosphoglycerate mutase-like protein	MLOC_18035.1		CUST_21949_PI427708080	0.000703801	0.767189	Thiol-disulfide oxidoreductase DCC	AK370409		CUST_17206_PI427708080	0.889876	0.0167382	Tobamovirus multiplication protein 3, putative, expressed	AK353632
CUST_7425_PI427708080	0.0273452	3.5539e-05	Solute carrier family 22 member 1	AK356332		CUST_3334_PI427708080	1.77174e-06	0.0695176	Ankyrin repeat protein-like	MLOC_54981.5		CUST_19436_PI427708080	0.95719	0.000210683	Serine carboxypeptidase-like protein	AK354832
CUST_17536_PI427708080	0.000239877	1.26348e-07	Nitrate transporter, putative	AK376903		CUST_6868_PI427708100	6.5872e-07	0.722645	0	MLOC_49247.1		CUST_17191_PI427708080	0.876015	2.1574e-06	Protein MEMO1	AK252341.1
CUST_11288_PI427708080	0.00016988	1.23502e-05	Ribosomal RNA apurinic site specific lyase-like	MLOC_35614.1		CUST_15208_PI427708080	0.000155205	0.870042	Anaphase-promoting complex subunit, putative	MLOC_68157.5		CUST_6237_PI427708080	0.93369	5.00819e-05	DNA-directed RNA polymerase	MLOC_73160.1
CUST_570_PI427708080	0.000265624	0.000149206	Pentatricopeptide repeat-containing protein, putative	MLOC_6485.2		CUST_280_PI427708080	1.79998e-08	0.937248	XH/XS domain-containing protein	MLOC_4670.2		CUST_10908_PI427708083	0.873341	0.0424006	0	MLOC_81747.1
CUST_90_PI415269222	0.0119828	4.23473e-14	0	TA34617_4513		CUST_21965_PI427708080	7.50628e-13	0.523886	CsAtPR5	AK370522		CUST_20610_PI427708080	0.994786	5.51073e-11	50S ribosomal protein L15, putative	AK362819
CUST_3608_PI427708080	0.0139589	0.00237653	Siroheme synthase	MLOC_56451.1		CUST_20965_PI427708080	0.000127407	0.929645	Phosphatidylinositol-4-phosphate 5-kinase, putative	AK364750		CUST_4800_PI427708080	0.876015	0.00137392	HD domain containing protein	MLOC_63492.1
CUST_26025_PI427708080	0.00204209	0.0105443	Yellow stripe-like 9 transporter	AK375892		CUST_18640_PI427708080	7.39811e-17	0.465736	Acyl-coenzyme A oxidase	AK249030.1		CUST_3001_PI427708080	0.902988	1.6996e-09	Outer mitochondrial membrane protein porin	MLOC_52671.1
CUST_240_PI415269222	0.00287568	5.19066e-05	0	TA40279_4513		CUST_1095_PI427708083	0.0330873	0.37091	0	AK365805		CUST_19096_PI427708080	0.876015	4.86566e-07	RING/U-box superfamily protein LENGTH=251	AK251995.1
CUST_1672_PI427708083	3.74441e-14	3.48315e-07	0	MLOC_10733.1		CUST_7321_PI427708080	0.019417	0.925083	Prefoldin subunit 4	AK354574		CUST_388_PI427708080	0.900504	9.39609e-07	Diacylglycerol O-acyltransferase 1	MLOC_5265.2
CUST_11310_PI427708080	5.08249e-06	1.18579e-13	Unknown protein	MLOC_35857.1		CUST_25361_PI427708080	1.35211e-05	0.0861207	RNA polymerase II transcriptional coactivator	AK369626		CUST_21041_PI427708080	0.876015	0.000130044	Aspartyl/glutamyl-tRNA(Asn/Gln) amidotransferase subunit B	AK365163
CUST_13524_PI427708080	0.000213917	1.27546e-07	Gibberellin-20 oxidase-2	MLOC_56462.1		CUST_13259_PI427708080	0.00643055	0.264037	Anamorsin-like protein	MLOC_54788.1		CUST_1788_PI427708083	0.221147	0.0284585	0	MLOC_1159.1
CUST_22475_PI427708080	0.00047149	0.0112549	Protein of Unknown Function (DUF239) LENGTH=430	AK373343		CUST_21235_PI427708080	6.29627e-14	0.893429	R3h domain containing protein, putative	AK366111		CUST_18105_PI427708080	0.876015	0.0111407	Pirin, putative, expressed	MLOC_54297.2
CUST_24_PI427708083	0.000445766	2.41958e-06	0	MLOC_3837.1		CUST_6321_PI427708080	0.000243518	0.3873	Homocysteine S-methyltransferase 3	MLOC_73966.1		CUST_9032_PI427708080	0.943892	0.0004338	AT hook motif family protein	MLOC_13115.2
CUST_12809_PI427708080	0.00148817	1.04156e-05	Sucrose transporter	MLOC_51668.1		CUST_11198_PI427708080	1.09796e-09	0.342421	Putative methyltransferase family protein LENGTH=312	MLOC_34656.10		CUST_19143_PI427708080	0.244954	0.0279616	Beta-fructofuranosidase	AK252358.1
CUST_4085_PI427708083	0.0361352	1.90165e-06	0	MLOC_28484.1		CUST_20040_PI427708080	1.6707e-17	0.293269	3-isopropylmalate dehydrogenase	AK358941		CUST_7275_PI427708083	0.876015	0.0198725	0	MLOC_51403.1
CUST_4167_PI427708080	0.000994304	0.0298318	Acyl-[acyl-carrier-protein]--UDP-N-acetylglucosamine O-acyltransferase, putative	MLOC_59598.2		CUST_2279_PI427708080	8.38868e-16	0.116565	Disease resistance protein	MLOC_36552.1		CUST_7275_PI427708080	0.876015	0.000681546	BAG family molecular chaperone regulator 3	AK253064.1
CUST_115_PI415269222	3.82303e-06	0.00573875	0	CK122666		CUST_7165_PI427708086	0.000310863	0.37038	0	MLOC_80118.1		CUST_13703_PI427708083	0.876015	0.000569727	0	AK363289
CUST_19739_PI427708080	7.41182e-05	3.09433e-12	Cinnamoyl-CoA reductase, putative	AK356922		CUST_21995_PI427708080	3.09279e-08	0.125957	Tryptophan synthase alpha chain	AK370670		CUST_979_PI427708086	0.876015	0.0365175	0	MLOC_19587.1
CUST_8622_PI427708080	1.46087e-07	5.27313e-08	Protein of Unknown Function (DUF239) LENGTH=420	MLOC_10384.1		CUST_24805_PI427708080	8.58272e-07	0.220053	Cycloartenol synthase, putative, expressed	AK364669		CUST_979_PI427708080	0.876015	0.00135587	S-adenosyl-L-methionine-dependent methyltransferases superfamily protein LENGTH=623	MLOC_11126.3
CUST_5796_PI427708080	0.000108447	0.0017213	Unknown protein	MLOC_69669.1		CUST_14325_PI427708083	2.33499e-05	0.433881	0	AK371124		CUST_4534_PI427708080	0.876015	0.0463872	Myosin heavy chain-related protein	MLOC_61850.1
CUST_26055_PI427708080	5.99055e-07	0.000168234	60S ribosomal protein L30	AK376212		CUST_9379_PI427708083	6.3066e-07	0.975181	0	MLOC_69834.1		CUST_19920_PI427708080	0.876232	3.12064e-10	Ribosomal RNA apurinic site specific lyase	AK358107
CUST_20615_PI427708080	0.0394508	6.65333e-09	Abhydrolase domain-containing protein FAM108C1	AK362839		CUST_25870_PI427708080	6.22648e-05	0.749941	Small nucleolar ribonucleoprotein complex subunit	AK374430		CUST_23069_PI427708080	0.876015	2.82871e-05	TCP family transcription factor TCP4	AK376641
CUST_17366_PI427708080	0.00523648	1.19172e-07	Peroxidase 8	AK364296		CUST_24492_PI427708080	3.00416e-05	0.236668	2-succinylbenzoate-CoA ligase	AK362027		CUST_22063_PI427708080	0.876015	0.0100109	Unknown protein	AK371037
CUST_25326_PI427708080	8.21992e-05	0.0362975	Rab5-interacting family protein LENGTH=130	AK369363		CUST_14317_PI427708080	1.2111e-12	0.887685	Pleckstrin homology (PH) domain-containing protein / lipid-binding START domain-containing protein LENGTH=719	MLOC_61699.1		CUST_22793_PI427708080	0.965609	1.68333e-06	Plant protein of unknown function (DUF936) LENGTH=748	AK375206
CUST_22027_PI427708080	4.12874e-18	1.87103e-05	Ribosomal protein	AK370822		CUST_618_PI427708083	0.00726598	0.153915	0	AK249298.1		CUST_1974_PI427708080	0.594202	4.319e-12	Unknown protein	MLOC_21748.1
CUST_1224_PI427708080	0.000285854	3.31588e-05	Checkpoint serine/threonine-protein kinase bub1	MLOC_12827.3		CUST_19326_PI427708080	2.19639e-06	0.93001	Ankyrin repeat family protein	AK354132		CUST_12325_PI427708100	0.881465	3.73994e-05	0	MLOC_44344.1
CUST_393_PI415269222	0.0126731	2.15881e-08	0	TA32442_4513		CUST_7458_PI427708086	4.1498e-05	0.187492	0	MLOC_8906.1		CUST_21009_PI427708080	0.875307	0.00750735	Protein of unknown function (DUF630 and DUF632) LENGTH=775	AK365022
CUST_7069_PI427708080	0.00429735	0.00353638	cDNA clone:002-134-A11, full insert sequence	AK248394.1		CUST_8488_PI427708080	2.1332e-16	0.0658987	HAT family dimerisation domain containing protein	AK375855		CUST_12975_PI427708080	0.87842	0.0043562	Ribosomal RNA apurinic site specific lyase-like	MLOC_52764.1
CUST_11404_PI427708080	0.00615797	2.8602e-08	Chalcone-flavanone isomerase family protein	MLOC_36726.1		CUST_8357_PI427708100	0.0109703	0.960977	0	MLOC_58887.1		CUST_22372_PI427708080	0.876015	0.0237402	Ribosome production factor	AK372727
CUST_22616_PI427708080	6.03524e-05	8.51328e-08	Histone H2A	AK374121		CUST_12056_PI427708083	2.66706e-07	0.305628	0	MLOC_31801.4		CUST_5961_PI427708083	0.869172	0.00524615	0	MLOC_42665.1
CUST_21377_PI427708080	8.18114e-05	1.39331e-07	Glutaredoxin C3	AK366920		CUST_25715_PI427708080	0.0141042	0.156144	Cysteine and histidine-rich domain-containing protein	AK373056		CUST_9171_PI427708080	0.0899037	0.000720156	ABC-1 domain-containing protein	MLOC_14097.1
CUST_7797_PI427708083	0.0012295	9.95452e-12	0	MLOC_5628.2		CUST_20300_PI427708080	3.56279e-20	0.947959	Lysine ketoglutarate reductase trans-splicing related 1	AK360975		CUST_22824_PI427708080	0.42158	1.60349e-11	tRNA dimethylallyltransferase	AK375377
CUST_6482_PI427708100	0.00164117	3.48409e-07	0	MLOC_47181.1		CUST_7148_PI427708080	0.0422407	0.880553	unknown protein; BEST Arabidopsis thaliana protein match is: unknown protein . LENGTH=404	AK249918.1		CUST_21025_PI427708080	0.876015	9.63948e-05	Major facilitator superfamily protein LENGTH=564	AK365084
CUST_6652_PI427708083	9.56369e-07	6.06327e-05	0	MLOC_47259.1		CUST_25219_PI427708080	0.00411523	0.900204	Hydrolase, alpha/beta fold family	AK368295		CUST_1990_PI427708080	0.875982	0.00212666	Mediator of RNA polymerase II transcription subunit 21	MLOC_22050.2
CUST_12272_PI427708080	0.000745014	0.000462891	proton pump interactor 1 LENGTH=612	MLOC_44877.1		CUST_3177_PI427708080	0.0269561	0.809134	ATP-dependent RNA helicase-like protein	MLOC_53993.2		CUST_2996_PI427708083	0.876015	0.0436127	0	MLOC_20831.1
CUST_5583_PI427708080	2.12367e-18	0.0014562	3-oxo-5-alpha-steroid 4-dehydrogenase 2	MLOC_68045.2		CUST_9425_PI427708083	0.00950578	0.891546	0	MLOC_70203.1		CUST_5215_PI427708080	0.918538	0.00500103	50S ribosomal protein L17	MLOC_65717.1
CUST_13927_PI427708080	0.0196347	7.82991e-07	CsAtPR5, putative, expressed	MLOC_59030.1		CUST_3629_PI427708100	0.000682816	0.66299	0	MLOC_30948.1		CUST_6721_PI427708100	0.899563	0.0331142	0	MLOC_48426.1
CUST_24060_PI427708080	1.18942e-07	0.00319481	YGGT family, conserved hypothetical integral membrane protein	AK357880		CUST_3632_PI427708100	2.86067e-09	0.611994	0	MLOC_30971.1		CUST_24868_PI427708080	0.876015	2.07146e-11	Glucose-6-phosphate/phosphate translocator-related LENGTH=408	AK365164
CUST_4838_PI427708080	0.0155533	9.78701e-08	Receptor-like protein kinase	MLOC_63726.1		CUST_5752_PI427708100	2.12503e-05	0.442345	0	MLOC_42930.1		CUST_5184_PI427708080	0.919331	0.000513621	PAT1-like protein 1	MLOC_65509.2
CUST_9847_PI427708080	5.25628e-09	0.000223678	Protein embryo defective 2735	MLOC_20089.1		CUST_24650_PI427708080	0.00241655	0.19896	Asparaginase	AK363408		CUST_25012_PI427708080	0.876015	7.57144e-07	U-box domain-containing protein	AK366357
CUST_18936_PI427708080	0.000176208	0.000434856	Ethylene receptor, putative, expressed	AK250968.1		CUST_25656_PI427708080	0.0325731	0.078001	Mitochondrial transcription termination factor-like	AK372569		CUST_26018_PI427708080	0.876015	0.00111	Ribosome maturation factor rimP	AK375833
CUST_3662_PI427708080	0.00151743	6.58833e-08	unknown protein; Has 1719 Blast hits to 1091 proteins in 184 species: Archae - 5; Bacteria - 24; Metazoa - 559; Fungi - 169; Plants - 192; Viruses - 1; Other Eukaryotes - 769 (source: NCBI BLink). LENGTH=199	MLOC_56784.2		CUST_15061_PI427708080	0.0190551	0.842085	NB-ARC domain containing protein	MLOC_67073.1		CUST_13049_PI427708083	0.876015	0.000484193	0	MLOC_68934.1
CUST_24969_PI427708080	0.000112948	0.00833993	20 kDa chaperonin	AK365973		CUST_18888_PI427708080	0.00734125	0.82859	Alanine-trna ligase	AK250641.1		CUST_7429_PI427708080	0.797161	0.00454662	Late embryogenesis abundant (LEA) hydroxyproline-rich glycoprotein family LENGTH=252	AK356406
CUST_16722_PI427708080	6.8542e-06	4.38479e-11	BURP domain-containing protein	MLOC_80269.1		CUST_22344_PI427708080	0.0188104	0.265904	RNA-binding protein nob1, putative	AK372614		CUST_12634_PI427708083	0.876015	0.00585563	0	MLOC_49876.1
CUST_4854_PI427708086	1.90552e-05	0.012465	0	MLOC_52377.1		CUST_3771_PI427708086	0.00451755	0.979465	0	MLOC_43128.1		CUST_1990_PI427708083	0.876015	0.000109169	0	MLOC_13290.1
CUST_3071_PI427708080	0.0168361	0.00268866	RNA binding protein	MLOC_53215.1		CUST_12055_PI427708080	7.15016e-06	0.382534	Unknown protein	MLOC_42952.1		CUST_5647_PI427708080	0.876015	0.000212259	60S ribosomal protein L24, putative	MLOC_68535.2
CUST_5391_PI427708080	1.66372e-05	0.00603607	unknown protein; Has 2026 Blast hits to 792 proteins in 129 species: Archae - 2; Bacteria - 12; Metazoa - 1126; Fungi - 267; Plants - 292; Viruses - 0; Other Eukaryotes - 327 (source: NCBI BLink). LENGTH=168	MLOC_66719.2		CUST_5969_PI427708083	0.00505574	0.590336	0	MLOC_42711.1		CUST_21457_PI427708080	0.876015	2.65329e-05	AT hook motif DNA-binding family protein	AK367391
CUST_16741_PI427708080	4.49918e-06	7.13152e-13	Plant invertase/pectin methylesterase inhibitor superfamily protein LENGTH=174	MLOC_80411.1		CUST_25813_PI427708080	4.7293e-10	0.878914	Hopanoid-associated sugar epimerase	AK373992		CUST_2411_PI427708080	0.877433	2.77463e-06	Glucan endo-1,3-beta-glucosidase 4	MLOC_37773.2
CUST_11713_PI427708080	2.80188e-05	0.00412667	Ribosomal RNA large subunit methyltransferase E	MLOC_38902.3		CUST_11649_PI427708100	1.06168e-08	0.671967	0	MLOC_80625.1		CUST_19468_PI427708080	0.876015	0.00926134	Ankyrin repeat family protein LENGTH=582	AK355089
CUST_9738_PI427708100	0.0172722	0.0196325	0	MLOC_6881.1		CUST_25208_PI427708080	0.0308374	0.929688	Xyloglucan endotransglucosylase/hydrolase protein 23	AK368228		CUST_24236_PI427708080	0.876015	0.0272698	Unknown protein	AK359537
CUST_21339_PI427708080	0.0108771	7.45256e-11	Beta-glucosidase-like glycosyl hydrolase	AK366740		CUST_21423_PI427708080	2.25166e-09	0.105204	unknown protein; FUNCTIONS IN: molecular_function unknown; INVOLVED IN: biological_process unknown; LOCATED IN: mitochondrion, plastid; EXPRESSED IN: 22 plant structures; EXPRESSED DURING: 13 growth stages; BEST Arabidopsis thaliana protein match is: unknown protein . LENGTH=213	AK367162		CUST_11223_PI427708083	0.876015	0.0048643	0	AK250606.1
CUST_14831_PI427708080	0.0462212	5.25352e-07	S-adenosyl-L-methionine-dependent methyltransferases superfamily protein LENGTH=428	MLOC_65442.3		CUST_6651_PI427708080	0.00055552	0.247821	Ribosomal RNA large subunit methyltransferase N	MLOC_77609.1		CUST_22681_PI427708080	0.738946	2.98515e-11	Unknown protein	AK374547
CUST_7956_PI427708086	5.11472e-07	1.61888e-14	0	AK251588.1		CUST_12271_PI427708080	1.83859e-09	0.114934	RanBP1 domain containing protein	MLOC_44876.1		CUST_17238_PI427708080	0.876015	0.045107	UPF0369 protein C6orf57-like	AK355361
CUST_5151_PI427708080	5.50259e-21	0.000274056	Transmembrane protein 165	MLOC_65293.1		CUST_11217_PI427708080	0.000147727	0.247197	Trypsin-like protein serine protease,	MLOC_34812.2		CUST_8117_PI427708100	0.876015	0.0225038	0	MLOC_57242.1
CUST_7956_PI427708080	0.00149876	0.00494465	Ran GTPase activating protein	AK365616		CUST_16195_PI427708080	0.000181769	0.593699	Lysine-specific demethylase REF6	MLOC_756.1		CUST_16276_PI427708080	0.887378	0.0162588	Unknown protein	MLOC_76264.1
CUST_6625_PI427708083	0.000652961	7.40974e-06	0	MLOC_47072.1		CUST_2128_PI427708086	7.12057e-06	0.143334	0	MLOC_28745.1		CUST_20451_PI427708080	0.554474	0.0190341	Asparagine synthetase, putative, expressed	AK361923
CUST_25718_PI427708080	1.07492e-09	2.43857e-09	Short-chain dehydrogenase/reductase	AK373079		CUST_23328_PI427708080	0.00520455	0.846393	Leucine-rich repeat-containing protein 40	AK250145.1		CUST_5663_PI427708080	0.876015	0.000284101	BTB/POZ domain containing protein, expressed	MLOC_68652.1
CUST_20709_PI427708080	0.00160251	6.49915e-06	UDP-Glycosyltransferase superfamily protein LENGTH=490	AK363389		CUST_21844_PI427708080	1.18356e-09	0.986831	Cytosol aminopeptidase family protein LENGTH=520	AK369753		CUST_363_PI427708080	0.935776	1.0409e-06	Ycf54 protein	MLOC_5142.1
CUST_16689_PI427708080	0.0100334	6.18215e-11	Unknown protein	MLOC_79973.1		CUST_22275_PI427708080	0.000149128	0.452667	NADH pyrophosphatase	AK372158		CUST_13544_PI427708083	0.953481	4.64274e-05	0	AK248862.1
CUST_13932_PI427708083	2.13175e-08	3.51435e-12	0	AK248853.1		CUST_20493_PI427708080	1.3251e-09	0.878256	Photosystem I reaction center subunit V	AK362139		CUST_25258_PI427708080	0.876015	0.00235949	Galactose-1-phosphate uridylyltransferase	AK368708
CUST_18451_PI427708080	3.61926e-08	0.0318273	Pre-rRNA-processing protein PNO1	MLOC_74801.2		CUST_20508_PI427708080	0.0155533	0.321563	PRLI-interacting factor A	AK362245		CUST_17298_PI427708080	0.876015	0.00717269	myosin heavy chain-related LENGTH=437	AK359674
CUST_19217_PI427708080	0.000217171	0.00298014	ADP-ribosylation factor	AK252968.1		CUST_20338_PI427708080	0.000489763	0.971517	BTB/POZ domain containing protein, expressed	AK361231		CUST_18462_PI427708080	0.460851	4.55198e-11	Xyloglucan endotransglucosylase/hydrolase 5	MLOC_76160.3
CUST_10797_PI427708080	9.58709e-10	4.6673e-10	INVOLVED IN: biological_process unknown; LOCATED IN: cellular_component unknown; EXPRESSED IN: 20 plant structures; EXPRESSED DURING: 10 growth stages;	MLOC_3091.1		CUST_3506_PI427708086	8.63192e-16	0.833808	0	MLOC_41157.1		CUST_17515_PI427708080	0.895155	1.13239e-13	GRAS family transcription factor containing protein, expressed	AK375062
CUST_1558_PI427708080	0.002181	0.0108447	Photosystem II reaction center psb28 protein	MLOC_15730.2		CUST_1749_PI427708083	0.0134794	0.404515	0	MLOC_11300.1		CUST_11283_PI427708083	0.189926	0.0119521	0	AK371770
CUST_4066_PI427708080	2.15193e-07	2.93437e-05	GPI-anchored wall transfer protein	MLOC_59010.5		CUST_12425_PI427708083	0.000816547	0.991767	0	MLOC_43509.1		CUST_11283_PI427708080	0.855164	0.0215165	Cyst nematode resistance protein-like protein	MLOC_35584.1
CUST_11669_PI427708080	0.00151515	0.00136389	Plant Tudor-like RNA-binding protein LENGTH=393	MLOC_38560.1		CUST_3878_PI427708086	2.42889e-05	0.0870854	0	MLOC_43916.1		CUST_8899_PI427708080	0.876672	1.37997e-08	Nuclear transport factor 2 domain containing protein, expressed	MLOC_12178.1
CUST_7296_PI427708080	0.000447034	0.00164125	Amino acid permease family protein	AK353905		CUST_25328_PI427708080	1.74037e-06	0.170162	Glyoxylate reductase/hydroxypyruvate reductase	AK369373		CUST_363_PI427708086	0.876015	0.0366455	0	MLOC_13490.1
CUST_19180_PI427708080	1.7479e-08	0.0100098	Glutamyl-tRNA(Gln) amidotransferase subunit A, putative	AK252680.1		CUST_8481_PI427708083	1.05933e-05	0.788282	0	MLOC_62194.1		CUST_5663_PI427708086	0.931897	0.00909493	0	MLOC_63366.1
CUST_21081_PI427708080	8.08914e-07	1.64169e-16	Amino acid transporter	AK365354		CUST_19629_PI427708080	0.00443724	0.095824	C2 calcium/lipid-binding plant phosphoribosyltransferase family protein LENGTH=1049	AK356194		CUST_22479_PI427708080	0.876015	0.000369522	Unknown protein	AK373356
CUST_896_PI427708080	0.0262957	0.000866509	Major facilitator superfamily protein LENGTH=590	MLOC_10510.3		CUST_12545_PI427708080	1.14087e-08	0.100197	rRNA N-glycosidase	MLOC_48429.1		CUST_25428_PI427708080	0.930348	0.00029857	Ribosomal RNA processing protein-like protein	AK370236
CUST_3966_PI427708080	0.002865	3.14947e-06	Kinesin-like protein	MLOC_58522.2		CUST_10906_PI427708083	1.17754e-08	0.08355	0	MLOC_81738.1		CUST_6839_PI427708080	0.876015	0.000830474	Pentatricopeptide repeat	MLOC_81464.1
CUST_18006_PI427708080	1.88727e-10	2.64522e-06	S-adenosyl-L-methionine-dependent methyltransferases superfamily protein LENGTH=639	MLOC_36570.1		CUST_2408_PI427708086	0.0257048	0.571262	0	MLOC_30894.1		CUST_4594_PI427708080	0.876015	2.39852e-05	SEC1 family transport protein SLY1	MLOC_62249.2
CUST_6915_PI427708083	0.0255489	0.00128908	0	MLOC_48963.1		CUST_2450_PI427708080	0.00953871	0.316603	Succinate dehydrogenase assembly factor 2, mitochondrial	MLOC_38165.3		CUST_13714_PI427708080	0.972663	8.05628e-13	SPX domain-containing membrane protein	MLOC_57566.3
CUST_1120_PI427708080	0.000565006	0.000753024	Glutathione S-transferase domain-containing protein	MLOC_12061.2		CUST_21964_PI427708080	0.0186897	0.622651	Membrane protein insertase YidC	AK370512		CUST_19484_PI427708080	0.876015	0.0460483	Oligopeptidase B	AK355169
CUST_4233_PI427708100	0.0496316	0.000985765	0	MLOC_341.1		CUST_1103_PI427708080	1.0741e-05	0.255328	Histidine triad nucleotide-binding 2 protein	MLOC_11969.1		CUST_3603_PI427708080	0.336302	0.0389049	Beta-galactosidase	MLOC_56418.3
CUST_13989_PI427708083	0.00604814	8.70134e-12	0	AK353860		CUST_546_PI427708086	0.0273422	0.189139	0	MLOC_1548.2		CUST_12166_PI427708100	0.898378	0.00207412	0	MLOC_9776.1
CUST_9551_PI427708080	0.0278609	0.000548744	Protein of unknown function (DUF674) LENGTH=530	MLOC_17292.1		CUST_10006_PI427708083	0.0466642	0.0538065	0	MLOC_74838.7		CUST_2134_PI427708080	0.876015	4.24259e-07	Ornithine carbamoyltransferase	MLOC_32988.1
CUST_12067_PI427708083	0.0418102	3.94603e-08	0	MLOC_32069.1		CUST_5547_PI427708080	0.00556275	0.339432	Sister chromatid cohesion protein DCC1	MLOC_67826.1		CUST_22649_PI427708080	0.876015	0.000110461	F-box domain containing protein, expressed	AK374349
CUST_11983_PI427708080	0.00185302	0.0139726	Mitochondrial ATP synthase 6 KD subunit	MLOC_42200.1		CUST_247_PI427708080	0.0205792	0.748674	WD-repeat protein, putative	MLOC_4512.2		CUST_4625_PI427708080	0.903954	0.0295679	3-hydroxyacyl-CoA dehydratase 2	MLOC_62418.3
CUST_17092_PI427708080	0.03766	1.74923e-08	Unknown protein	MLOC_976.1		CUST_20926_PI427708080	0.00022605	0.719075	Oligopeptide transporter 9	AK364558		CUST_22979_PI427708080	0.878295	0.0123687	Cyclin-A2	AK376177
CUST_21826_PI427708080	8.08647e-07	5.70114e-05	Protein of unknown function, DUF599 LENGTH=239	AK369670		CUST_25158_PI427708080	0.00290732	0.81535	Thymidylate synthase	AK367721		CUST_25444_PI427708080	0.876015	0.000105656	Chaperone protein htpG family protein LENGTH=780	AK370395
CUST_20820_PI427708080	1.11522e-05	0.000308099	U3 small nucleolar RNA-associated protein-like protein	AK364029		CUST_12189_PI427708080	0.0054633	0.618499	F-box domain containing protein-like	MLOC_4420.1		CUST_6594_PI427708083	0.876015	0.0128046	0	MLOC_46803.1
CUST_7165_PI427708083	1.30054e-07	0.000805107	0	MLOC_50520.1		CUST_18885_PI427708080	0.0341025	0.110851	unknown protein; Has 33 Blast hits to 33 proteins in 17 species: Archae - 0; Bacteria - 0; Metazoa - 1; Fungi - 0; Plants - 28; Viruses - 0; Other Eukaryotes - 4 (source: NCBI BLink). LENGTH=152	AK250624.1		CUST_19745_PI427708080	0.876015	1.85368e-10	Glucan endo-1,3-beta-glucosidase	AK356959
CUST_2172_PI427708083	2.94868e-06	1.07816e-05	0	MLOC_14818.1		CUST_16336_PI427708080	0.00260792	0.923675	unknown protein; LOCATED IN: chloroplast; EXPRESSED IN: 24 plant structures; EXPRESSED DURING: 15 growth stages; BEST Arabidopsis thaliana protein match is: unknown protein . LENGTH=386	MLOC_76706.3		CUST_7893_PI427708080	0.876015	0.0022732	Wound responsive protein	AK364450
CUST_278_PI427708083	0.00735051	3.26901e-10	0	MLOC_53907.2		CUST_8183_PI427708080	0.00827158	0.811313	Replication protein A 32 kDa subunit	AK370377		CUST_303_PI427708083	0.302106	0.000369214	0	MLOC_56348.1
CUST_22416_PI427708080	0.0251183	0.0205804	3-deoxy-manno-octulosonate cytidylyltransferase	AK372954		CUST_4648_PI427708080	0.0180069	0.449392	Ran-specific GTPase-activating protein	MLOC_62568.1		CUST_22665_PI427708080	0.830505	1.86506e-09	unknown protein; BEST Arabidopsis thaliana protein match is: unknown protein . LENGTH=1335	AK374447
CUST_18599_PI427708080	0.00361893	4.01664e-11	B-cell receptor-associated protein 31-like containing protein	AK248772.1		CUST_8821_PI427708080	1.09533e-05	0.430016	PHD-finger family protein	MLOC_11639.4		CUST_17484_PI427708080	0.946091	0.000213962	Ubiquitin-associated domain-containing protein	AK372644
CUST_1249_PI427708080	0.00121917	3.32796e-05	Pyruvate dehydrogenase E1 component alpha subunit	MLOC_12984.1		CUST_2573_PI427708080	0.0274231	0.170011	Ubiquitin carboxyl-terminal hydrolase	MLOC_43219.1		CUST_6732_PI427708080	0.751643	1.87306e-05	Pyruvate kinase	MLOC_79331.1
CUST_18427_PI427708080	0.000568922	9.76126e-07	Nucleobase ascorbate transporter	MLOC_72726.2		CUST_8028_PI427708080	2.44681e-06	0.0960786	Unknown protein	AK367180		CUST_16216_PI427708080	0.876015	5.03673e-09	NAC domain protein,	MLOC_75795.1
CUST_22385_PI427708080	0.0190551	2.48724e-06	P-loop containing nucleoside triphosphate hydrolases superfamily protein LENGTH=526	AK372791		CUST_20644_PI427708080	0.0253738	0.922784	Bromodomain-containing protein, putative	AK362989		CUST_20079_PI427708080	0.876015	0.00216526	Zinc finger A20 and AN1 domain-containing stress-associated protein	AK359310
CUST_25854_PI427708080	0.00295125	5.09974e-07	Gibberellin receptor GID1L2	AK374275		CUST_23762_PI427708080	2.28921e-07	0.0608299	Histone H3	AK355128		CUST_5493_PI427708080	0.876015	2.00839e-07	V-type ATP synthase beta chain	MLOC_67422.1
CUST_6559_PI427708080	3.59938e-08	1.3339e-05	Arginine biosynthesis bifunctional protein ArgJ	MLOC_76258.1		CUST_14198_PI427708083	9.67411e-06	0.180308	0	AK364509		CUST_24082_PI427708080	0.876015	0.0114512	unknown protein; BEST Arabidopsis thaliana protein match is: unknown protein . LENGTH=169	AK358059
CUST_19799_PI427708080	0.00372251	6.93286e-14	DPP6 N-terminal domain-like protein	AK357311		CUST_5799_PI427708080	4.27534e-10	0.956772	unknown protein. LENGTH=264	MLOC_69703.3		CUST_17361_PI427708080	0.876015	9.317e-13	TCP transcription factor 17	AK364135
CUST_24476_PI427708080	0.00348297	0.00517882	Cyclase	AK361848		CUST_25667_PI427708080	0.000232857	0.839765	D-alanine--poly(Phosphoribitol) ligase, subunit 1	AK372622		CUST_19606_PI427708080	0.89888	0.000154553	Aquaporin	AK356027
CUST_7660_PI427708080	0.012157	0.000511717	GDP-mannose 4,6 dehydratase 2	AK360491		CUST_23592_PI427708080	0.00231069	0.340071	Chlorophyll a-b binding protein 2	AK253131.1		CUST_23548_PI427708080	0.167729	1.1811e-08	Ubiquitin-conjugating enzyme	AK252586.1
CUST_6096_PI427708100	0.0247959	0.0137372	0	MLOC_45132.1		CUST_22601_PI427708080	1.67711e-05	0.301241	Essential protein Yae1, N-terminal LENGTH=208	AK374020		CUST_20312_PI427708080	0.876015	8.51366e-10	Uncharacterised conserved protein UCP015417, vWA LENGTH=673	AK361037
CUST_21994_PI427708080	0.000671651	5.80149e-05	Structural maintenance of chromosomes protein	AK370669		CUST_18314_PI427708080	2.30787e-06	0.142612	Prolyl endopeptidase	MLOC_65218.1		CUST_1017_PI427708080	0.876015	0.00223889	MATE efflux family protein, expressed	MLOC_11412.2
CUST_14023_PI427708083	0.00104184	0.00238069	0	AK355895		CUST_18232_PI427708080	0.00400083	0.894951	tRNA pseudouridine synthase d, putative	MLOC_61697.2		CUST_224_PI427708083	0.0815103	9.8617e-11	0	MLOC_43199.1
CUST_23005_PI427708080	0.00154094	7.57918e-05	unknown protein; Has 30201 Blast hits to 17322 proteins in 780 species: Archae - 12; Bacteria - 1396; Metazoa - 17338; Fungi - 3422; Plants - 5037; Viruses - 0; Other Eukaryotes - 2996 (source: NCBI BLink). LENGTH=233	AK376292		CUST_18267_PI427708080	0.0476393	0.0960736	Zinc finger protein, putative	MLOC_63058.1		CUST_5524_PI427708080	0.876015	0.000559835	TBC1 domain family member 8B	MLOC_67639.2
CUST_22530_PI427708080	0.000672632	7.37237e-07	Secretory carrier-associated membrane protein	AK373673		CUST_4185_PI427708080	2.83679e-19	0.185447	unknown protein; FUNCTIONS IN: molecular_function unknown; INVOLVED IN: biological_process unknown; LOCATED IN: plastoglobule; EXPRESSED IN: 22 plant structures; EXPRESSED DURING: 13 growth stages; Has 96 Blast hits to 96 proteins in 44 species: Archae - 0; Bacteria - 56; Metazoa - 0; Fungi - 0; Plants - 40; Viruses - 0; Other Eukaryotes - 0 (source: NCBI BLink). LENGTH=123	MLOC_59764.1		CUST_4285_PI427708080	0.945202	4.72229e-06	UPF0187-containing protein	MLOC_60425.1
CUST_5120_PI427708080	4.93015e-09	0.00224436	Paired amphipathic helix protein Sin3	MLOC_65169.1		CUST_3631_PI427708083	3.9724e-05	0.314967	0	MLOC_25121.15		CUST_2039_PI427708080	0.115184	1.87334e-07	B3 domain-containing protein	MLOC_23884.1
CUST_6095_PI427708080	0.00951527	2.06088e-11	PLC-like phosphodiesterases superfamily protein LENGTH=346	MLOC_71887.2		CUST_18735_PI427708080	0.00353173	0.143957	Chalcone synthase 8, putative	AK249767.1		CUST_17159_PI427708080	0.955207	0.0393484	Ribosomal protein	AK249718.1
CUST_21978_PI427708080	0.00958525	1.75278e-05	Non-lysosomal glucosylceramidase	AK370601		CUST_8835_PI427708100	0.0393927	0.094006	0	MLOC_6231.2		CUST_17440_PI427708080	0.905849	5.00984e-11	Lipid transfer protein, putative; 26937-27275	AK369929
CUST_21855_PI427708080	2.20955e-08	0.000373712	Protein kinase superfamily protein LENGTH=411	AK369833		CUST_3008_PI427708080	0.000155532	0.347707	Phosphate-responsive 1 family protein	MLOC_52740.2		CUST_4269_PI427708080	0.935994	4.86528e-05	Far upstream element-binding protein	MLOC_60294.2
CUST_9846_PI427708083	0.000125371	2.41567e-05	0	MLOC_73350.2		CUST_6276_PI427708083	9.95365e-09	0.0555086	0	MLOC_44785.1		CUST_3263_PI427708080	0.876015	0.000479701	Nuclear-pore anchor	MLOC_54546.1
CUST_22877_PI427708080	5.37852e-10	0.00771024	Mitochondrial intermediate peptidase, putative	AK375678		CUST_13726_PI427708083	0.0241512	0.516592	0	AK365584		CUST_19389_PI427708080	0.876015	0.0214545	Prolyl 4-hydroxylase alpha subunit, putative	AK354544
CUST_56_PI427708086	3.48937e-10	5.00153e-05	0	MLOC_80442.1		CUST_303_PI415269222	2.3019e-13	0.452863	0	TA42593_4513		CUST_20265_PI427708080	0.876015	1.60692e-05	Cycloartenol synthase	AK360753
CUST_154_PI427708080	2.17327e-07	0.000964019	exocyst subunit exo70 family protein B1 LENGTH=624	MLOC_3646.1		CUST_6468_PI427708080	0.0013525	0.174336	Reductase 2	MLOC_75088.5		CUST_6685_PI427708080	0.876015	0.00152853	Zinc finger protein, putative	MLOC_78435.1
CUST_8764_PI427708080	0.0482633	0.00527049	Receptor-like kinase	MLOC_11271.2		CUST_17005_PI427708080	0.00274554	0.180363	Unknown protein	MLOC_9019.1		CUST_25274_PI427708080	0.645935	0.00374952	RNA binding protein, putative	AK368876
CUST_9230_PI427708083	1.71246e-06	4.92702e-05	0	MLOC_68607.1		CUST_10969_PI427708083	0.0188346	0.844857	0	MLOC_8303.1		CUST_1676_PI427708080	0.876015	1.24638e-06	Acyl-CoA N-acyltransferases (NAT) superfamily protein LENGTH=111	MLOC_17094.1
CUST_25374_PI427708080	0.00426926	0.0025586	Protein of unknown function (DUF1645) LENGTH=268	AK369774		CUST_341_PI415269222	8.04502e-08	0.0738998	0	TA45650_4513		CUST_21504_PI427708080	0.795408	6.0975e-10	unknown protein; BEST Arabidopsis thaliana protein match is: unknown protein . LENGTH=466	AK367641
CUST_19610_PI427708080	2.05479e-09	8.65298e-05	Pentatricopeptide repeat-containing protein	AK356073		CUST_14226_PI427708083	0.0204432	0.875957	0	AK366092		CUST_19575_PI427708080	0.889514	0.044515	p-type ATPase superfamily	AK355848
CUST_24927_PI427708080	0.0269561	6.93424e-06	Peroxidase 7	AK365489		CUST_5030_PI427708100	0.00203085	0.47423	0	MLOC_38980.1		CUST_4455_PI427708083	0.876015	0.0183154	0	MLOC_31375.1
CUST_24289_PI427708080	2.80622e-05	0.00185429	Release factor glutamine methyltransferase	AK360030		CUST_24864_PI427708080	7.33463e-14	0.282408	Cytochrome c oxidase subunit 5b	AK365140		CUST_479_PI415269222	0.876015	0.00886618	0	TA28371_4513
CUST_22091_PI427708080	4.67375e-05	4.80914e-08	Protein of unknown function (DUF3511) LENGTH=87	AK371230		CUST_22634_PI427708080	0.000209803	0.465778	DNA polymerase alpha subunit B family	AK374269		CUST_3342_PI427708080	0.878954	7.90693e-10	Lipoxygenase	MLOC_55029.1
CUST_14146_PI427708083	1.32188e-10	4.34772e-06	0	AK362005		CUST_2992_PI427708080	0.007506	0.667464	ARM repeat protein-like protein	MLOC_52610.1		CUST_4146_PI427708100	0.876015	0.0315639	0	MLOC_33672.1
CUST_17853_PI427708080	0.0246752	0.0253026	Ribosomal protein S21 family protein	MLOC_77398.3		CUST_18522_PI427708080	0.0198432	0.0831426	Glutamate decarboxylase, putative, expressed	AK248209.1		CUST_11314_PI427708080	0.876015	0.000547587	Delta DNA polymerase	MLOC_3599.1
CUST_20215_PI427708080	9.86043e-15	0.00127263	Pyrophosphate-energized vacuolar membrane proton pump, putative	AK360389		CUST_18382_PI427708080	0.00669965	0.714647	Pentatricopeptide repeat-containing protein, putative	MLOC_69487.3		CUST_16323_PI427708080	0.124136	2.2492e-14	Unknown protein	MLOC_76582.1
CUST_5619_PI427708080	0.00311079	0.049896	Formamidopyrimidine-DNA glycosylase	MLOC_68298.4		CUST_7676_PI427708080	0.00349014	0.0826326	Polyubiquitin	AK360704		CUST_5477_PI427708080	0.876015	3.6076e-05	Ribonuclease III family protein LENGTH=237	MLOC_67302.2
CUST_127_PI427708083	0.0165607	0.0265008	0	MLOC_15957.1		CUST_2837_PI427708080	0.000100069	0.34639	Unknown protein	MLOC_51316.3		CUST_5710_PI427708080	0.876015	1.85129e-05	4-methyl-5(B-hydroxyethyl)-thiazole monophosphate biosynthesis enzyme	MLOC_69007.1
CUST_7796_PI427708080	0.0298684	1.76305e-05	PLAC8 family protein	AK362807		CUST_7403_PI427708080	0.00481116	0.0510499	Protein FAM63A	AK355979		CUST_272_PI427708080	0.382599	0.013947	Phototropic-responsive NPH3 family protein LENGTH=593	MLOC_4623.2
CUST_25936_PI427708080	8.07147e-07	1.1116e-14	Beta-fructofuranosidase	AK374957		CUST_16584_PI427708080	0.0124369	0.19527	Protein of unknown function (DUF581) LENGTH=159	MLOC_78909.1		CUST_526_PI415269222	0.876015	0.000498689	0	TA38356_4513
CUST_19478_PI427708080	0.00520533	0.0157729	Beta-1,3-galactosyltransferase-like protein	AK355134		CUST_23979_PI427708080	3.99976e-10	0.208111	Thioesterase family protein	AK357038		CUST_9480_PI427708080	0.876015	2.05689e-08	Unknown protein	MLOC_16758.1
CUST_25177_PI427708080	0.0292134	0.00245918	Nuclear transcription factor Y subunit C-1	AK367929		CUST_639_PI427708083	0.0350243	0.100229	0	AK249786.1		CUST_19591_PI427708080	0.877732	0.000241415	Early-responsive to dehydration protein, putative, expressed	AK355948
CUST_18147_PI427708080	0.000765485	4.86289e-09	Homeobox-leucine zipper-like protein	MLOC_5668.1		CUST_25396_PI427708080	3.99084e-08	0.136533	Sucrose transporter 4	AK369955		CUST_3247_PI427708080	0.878954	0.000328147	DNA cross-link repair protein SNM1	MLOC_54452.3
CUST_3213_PI427708080	5.02049e-08	0.00358932	Pectinesterase	MLOC_54267.1		CUST_22818_PI427708080	9.25769e-12	0.942256	Protein trichome birefringence-like 16	AK375338		CUST_6578_PI427708080	0.876015	8.5704e-07	Unknown protein	MLOC_76442.1
CUST_24032_PI427708080	0.0286117	4.64301e-07	Thioesterase family protein	AK357596		CUST_25613_PI427708080	3.88553e-06	0.164064	Senescence-associated protein 5	AK372137		CUST_25290_PI427708080	0.895155	2.06581e-05	Dynamin-like	AK369068
CUST_622_PI427708080	0.000503984	0.000133592	Reticulon-like protein B8	MLOC_6875.2		CUST_2779_PI427708080	1.29141e-10	0.364416	UDP-Glycosyltransferase superfamily protein LENGTH=480	MLOC_50835.2		CUST_6716_PI427708086	0.876015	6.35931e-06	0	MLOC_75796.2
CUST_6673_PI427708083	0.00134624	0.000346136	0	MLOC_47326.1		CUST_23070_PI427708080	9.55973e-13	0.131874	Zinc finger RAD18 domain-containing protein C1orf124-like	AK376642		CUST_5572_PI427708080	0.876015	0.00546924	GPI mannosyltransferase 1	MLOC_67950.1
CUST_24464_PI427708080	4.28588e-22	0.00145562	Hydrolase, alpha/beta fold family protein, putative, expressed	AK361719		CUST_202_PI415269222	7.19141e-08	0.161146	0	TA41956_4513		CUST_22526_PI427708080	0.881678	0.0116408	Eukaryotic translation initiation factor 1A domain-containing protein	AK373661
CUST_13756_PI427708080	2.92802e-05	0.0447197	Kelch-like protein	MLOC_5782.1		CUST_19987_PI427708080	5.49912e-23	0.694504	Phosphoribosylformimino-5-aminoimidazole carboxamide ribotide isomerase	AK358584		CUST_20281_PI427708080	0.876015	8.65037e-07	FUNCTIONS IN: molecular_function unknown; INVOLVED IN: biological_process unknown; LOCATED IN: cyt s in 780 species: Archae - 12; Bacteria - 1396; Metazoa - 17338; Fungi - 3422; Plants - 5037; Viruses - 0; Other Eukaryotes - 2996 (source: NCBI BLink). LENGTH=381	AK360867
CUST_16519_PI427708080	2.33116e-06	1.53817e-12	Protein of Unknown Function (DUF239) LENGTH=420	MLOC_78412.1		CUST_18949_PI427708080	0.00838032	0.267927	CCR4-NOT transcription complex subunit	AK251104.1		CUST_4436_PI427708080	0.876015	1.43342e-09	Eukaryotic translation initiation factor 2 alpha subunit family protein, expressed	MLOC_61267.1
CUST_2283_PI427708080	1.35026e-10	2.9693e-06	60S ribosomal protein L31	MLOC_36568.1		CUST_6624_PI427708080	0.0170362	0.762031	CsAtPR5	MLOC_77203.1		CUST_360_PI427708086	0.878954	6.25411e-15	0	MLOC_13466.1
CUST_12378_PI427708083	1.3431e-08	8.48881e-05	0	MLOC_41492.1		CUST_21885_PI427708080	0.000285697	0.755152	Profilin family protein LENGTH=148	AK370053		CUST_360_PI427708080	0.876015	1.40432e-08	60S ribosomal protein L35	MLOC_5129.1
CUST_9720_PI427708080	0.00346735	0.00776877	Origin recognition complex subunit 1	MLOC_18813.1		CUST_8731_PI427708080	0.0272339	0.70814	unknown protein; FUNCTIONS IN: molecular_function unknown; INVOLVED IN: biological_process unknown; LOCATED IN: endomembrane system; EXPRESSED IN: 23 plant structures; EXPRESSED DURING: 13 growth stages; BEST Arabidopsis thaliana protein match is: unknown protein . LENGTH=172	MLOC_11082.3		CUST_19556_PI427708080	0.887885	0.00146964	GPI transamidase component PIG-S-related protein	AK355737
CUST_20335_PI427708080	2.60555e-06	6.35345e-06	60S ribosomal protein L13a-2, putative, expressed	AK361195		CUST_9121_PI427708080	0.00240653	0.587654	Elongation factor 1-alpha, putative	MLOC_13707.2		CUST_2206_PI427708080	0.876015	0.00195095	Spermidine synthase	MLOC_34756.1
CUST_3210_PI427708100	3.24195e-08	1.52031e-05	0	MLOC_28584.1		CUST_17896_PI427708080	0.00109981	0.963063	Kinase, putative	MLOC_11202.1		CUST_4143_PI427708100	0.876015	0.00807063	0	MLOC_33658.1
CUST_4509_PI427708080	0.0059595	8.89623e-05	S-adenosylmethionine synthase	MLOC_61720.1		CUST_25856_PI427708080	0.000235437	0.200774	Replication protein A 32 kDa subunit	AK374295		CUST_22003_PI427708080	0.896234	0.00287542	Leukotriene A-4 hydrolase/aminopeptidase	AK370715
CUST_2115_PI427708100	0.0425326	4.48141e-07	0	MLOC_22574.1		CUST_7955_PI427708086	0.0105472	0.629068	0	AK250791.1		CUST_24947_PI427708080	0.88249	0.000495601	ABC transporter, ATP-binding/permease protein	AK365754
CUST_9673_PI427708080	0.0124672	0.01042	Disease resistance-responsive (dirigent-like protein) family protein LENGTH=182	MLOC_18373.1		CUST_21040_PI427708080	4.6884e-06	0.789637	Ubiquitin-conjugating enzyme	AK365157		CUST_17295_PI427708080	0.999752	2.00153e-11	RNA-binding CRS1 / YhbY (CRM) domain protein	AK359548
CUST_6235_PI427708080	4.67993e-06	5.52997e-06	Caffeoyl-CoA O-methyltransferase 1	MLOC_73147.2		CUST_26000_PI427708080	0.00176672	0.808181	RING finger protein 13	AK375669		CUST_18760_PI427708080	0.876015	1.79091e-07	unknown protein; BEST Arabidopsis thaliana protein match is: unknown protein . LENGTH=209	AK249929.1
CUST_5717_PI427708086	0.000612418	1.5631e-05	0	MLOC_63840.1		CUST_19385_PI427708080	0.000236097	0.603037	Photosystem II 10 kDa polypeptide	AK354522		CUST_19206_PI427708080	0.877732	2.77333e-06	Adenylate kinase B	AK252866.1
CUST_3616_PI427708080	1.70436e-06	0.000763382	Mucin-related protein	MLOC_56487.2		CUST_7567_PI427708080	0.00145611	0.193665	Bromodomain-containing protein, putative	AK358955		CUST_492_PI415269222	0.876015	0.0321332	0	BE420825
CUST_17415_PI427708080	0.0233866	0.00856233	Histone-lysine N-methyltransferase setd3	AK367993		CUST_4331_PI427708083	0.00105478	0.245586	0	MLOC_30486.1		CUST_23041_PI427708080	0.899633	0.0195804	Exostosin family protein-like	AK376459
CUST_13988_PI427708083	0.00273462	0.00532463	0	AK353830		CUST_13218_PI427708080	0.00980218	0.980479	Protein of Unknown Function (DUF239) LENGTH=420	MLOC_54478.1		CUST_24047_PI427708080	0.876015	1.12395e-08	Protein of unknown function (DUF579) LENGTH=315	AK357785
CUST_14425_PI427708080	2.29195e-10	0.0004054	Eukaryotic translation initiation factor 5	MLOC_62429.1		CUST_24062_PI427708080	0.000445601	0.237424	Peptidase_C48	AK357895		CUST_7231_PI427708080	0.876015	4.82942e-05	Stress associated endoplasmic reticulum protein, putative	AK251985.1
CUST_7006_PI427708083	0.0454913	3.31424e-06	0	MLOC_49511.1		CUST_789_PI427708100	0.0115488	0.119238	0	MLOC_14733.1		CUST_19766_PI427708080	0.876015	0.00383387	Vesicle-associated membrane protein, putative	AK357084
CUST_18916_PI427708080	6.38207e-10	0.00376721	60S ribosomal protein l39	AK250835.1		CUST_20496_PI427708080	0.0464358	0.960088	Glutamate formiminotransferase	AK362171		CUST_20262_PI427708080	0.876015	4.00696e-06	NPR1 protein	AK360734
CUST_6209_PI427708083	0.000232857	0.00059854	0	MLOC_44324.1		CUST_4717_PI427708080	0.00357371	0.437026	Ribosomal RNA-processing protein-like protein	MLOC_62913.1		CUST_18534_PI427708080	0.876328	0.00543561	3'(2'),5'-bisphosphate nucleotidase	AK248276.1
CUST_2727_PI427708083	0.0472806	3.34255e-07	0	MLOC_1885.2		CUST_6827_PI427708100	0.000371904	0.464513	0	MLOC_49069.1		CUST_158_PI427708080	0.688653	3.23017e-11	CLE family OsCLE402 protein	MLOC_3686.1
CUST_21332_PI427708080	0.00143868	0.0255464	Phosphate import ATP-binding protein pstB 1	AK366684		CUST_19249_PI427708080	3.11951e-05	0.243948	PHD-finger family protein, expressed	AK353660		CUST_16257_PI427708080	0.876015	0.000960563	Zinc finger protein 2	MLOC_7605.1
CUST_25807_PI427708080	1.10102e-10	0.00076566	ARM repeat protein-like protein	AK373956		CUST_2530_PI427708080	0.0418753	0.938244	GDSL esterase/lipase	MLOC_39346.1		CUST_1137_PI427708080	0.894997	0.00297893	Pumilio-like protein	MLOC_12181.1
CUST_14255_PI427708083	0.00997039	0.0123582	0	AK367592		CUST_6375_PI427708083	8.93848e-05	0.949707	0	MLOC_45381.1		CUST_10242_PI427708080	0.0791978	0.000123789	Cytochrome b6-f complex subunit 4 1	MLOC_24780.1
CUST_20458_PI427708080	4.4931e-07	5.65137e-05	Serine/threonine-protein phosphatase	AK361957		CUST_25377_PI427708080	0.0393551	0.724066	WRKY transcription factor 26	AK369804		CUST_14027_PI427708083	0.876015	0.0226962	0	AK356135
CUST_19938_PI427708080	2.63921e-07	6.95662e-05	BEST Arabidopsis thaliana protein match is: TPX2 (targeting protein for Xklp2) protein family . LENGTH=367	AK358229		CUST_4435_PI427708086	0.0190551	0.0704649	0	MLOC_4859.1		CUST_21998_PI427708080	0.881546	8.58058e-06	Pentatricopeptide repeat-containing protein	AK370682
CUST_20628_PI427708080	0.0170959	3.04149e-06	NAC domain-containing protein 48	AK362892		CUST_7214_PI427708080	9.26406e-07	0.170372	Cadmium tolerant 1	AK251605.1		CUST_24186_PI427708080	0.879002	8.86093e-07	3-ketoacyl-CoA reductase 2	AK358994
CUST_4834_PI427708083	0.00674109	0.0256807	0	MLOC_343.2		CUST_24232_PI427708080	0.00306627	0.45247	Unknown protein	AK359463		CUST_2361_PI427708086	0.380922	4.56298e-13	0	MLOC_30437.1
CUST_14594_PI427708080	0.000125543	0.00684985	Xenotropic and polytropic retrovirus receptor	MLOC_63764.1		CUST_8406_PI427708080	3.69668e-05	0.290809	Serine/threonine-protein phosphatase 2A 56 kDa regulatory subunit delta isoform	AK374581		CUST_3600_PI427708080	0.947608	0.019157	U1 small nuclear ribonucleoprotein 70 kDa, putative	MLOC_56394.2
CUST_14780_PI427708080	7.75028e-06	2.04868e-08	Eukaryotic aspartyl protease family protein LENGTH=474	MLOC_65040.1		CUST_21166_PI427708080	1.42305e-05	0.399925	U-box domain-containing protein	AK365790		CUST_8376_PI427708080	0.876015	0.00983067	Remorin	AK374085
CUST_21485_PI427708080	0.00682893	0.000173923	Hydrolase, alpha/beta fold family protein	AK367531		CUST_10976_PI427708083	6.48781e-14	0.83853	0	MLOC_8382.1		CUST_3367_PI427708080	0.927959	0.00530455	Peroxidase superfamily protein LENGTH=329	MLOC_55157.1
CUST_15817_PI427708080	0.0281944	3.709e-06	TCP family transcription factor containing protein	MLOC_72581.1		CUST_23945_PI427708080	0.00312071	0.565879	Subtilase family protein	AK356793		CUST_13478_PI427708083	0.876015	0.000876343	0	MLOC_9821.2
CUST_24661_PI427708080	0.00745173	0.00116293	Ankyrin repeat family protein-like	AK363479		CUST_22625_PI427708080	1.87809e-08	0.358283	F-box domain containing protein	AK374211		CUST_17512_PI427708080	0.876015	0.000342951	SAC3/GANP family protein, expressed	AK374778
CUST_1688_PI427708080	0.00846376	0.0139375	Lipase	MLOC_17298.2		CUST_25543_PI427708080	5.14298e-07	0.516246	Subtilase family protein	AK371354		CUST_2889_PI427708083	0.876015	1.3637e-05	0	MLOC_20061.2
CUST_10428_PI427708080	0.0249961	5.6569e-06	Kelch-like protein	MLOC_26976.1		CUST_6459_PI427708100	7.88733e-05	0.207855	0	MLOC_47046.1		CUST_2159_PI427708080	0.876015	0.000781361	Protein of unknown function (DUF3754) LENGTH=487	MLOC_34357.3
CUST_7556_PI427708083	0.0243861	0.00341117	0	MLOC_53754.1		CUST_21247_PI427708080	4.3126e-05	0.752016	Conserved peptide upstream open reading frame 47	AK366133		CUST_7401_PI427708080	0.988841	1.67466e-09	unknown protein; FUNCTIONS IN: molecular_function unknown; INVOLVED IN: biological_process unknown; LOCATED IN: chloroplast; EXPRESSED IN: 23 plant structures; EXPRESSED DURING: 13 growth stages; Has 24 Blast hits to 24 proteins in 8 species: Archae - 0; Bacteria - 0; Metazoa - 0; Fungi - 0; Plants - 24; Viruses - 0; Other Eukaryotes - 0 (source: NCBI BLink). LENGTH=179	AK355874
CUST_14439_PI427708083	0.00248277	6.16345e-07	0	AK376281		CUST_6629_PI427708083	0.00951527	0.845572	0	MLOC_47083.1		CUST_21711_PI427708080	0.876015	0.00565338	Zinc finger family protein	AK368922
CUST_4232_PI427708080	4.03529e-06	0.000922197	Ring finger protein, putative	MLOC_60024.1		CUST_17274_PI427708080	0.000265882	0.0866547	Cinnamoyl-CoA reductase	AK357923		CUST_17279_PI427708080	0.266096	0.00658815	Major facilitator family transporter	AK358184
CUST_3147_PI427708080	3.23697e-19	0.00343634	Rac-like GTP-binding protein 4	MLOC_53849.2		CUST_5962_PI427708086	0.00145998	0.39907	0	MLOC_67188.1		CUST_344_PI427708083	0.756376	0.00168189	0	MLOC_60276.4
CUST_21218_PI427708080	0.00633279	0.000493463	Calmodulin-binding protein	AK366042		CUST_2663_PI427708080	3.49955e-17	0.404859	Phosphomannomutase H1	MLOC_44533.1		CUST_3383_PI427708080	0.0534117	0.00909493	BURP domain-containing protein	MLOC_55265.2
CUST_4637_PI427708086	0.0184105	0.00153114	0	MLOC_50167.1		CUST_24488_PI427708080	0.00250169	0.187164	Unknown protein	AK361956		CUST_13494_PI427708083	0.876015	4.65498e-05	0	MLOC_34439.2
CUST_11512_PI427708083	0.000193622	0.000347954	0	MLOC_16952.1		CUST_8709_PI427708083	5.38566e-09	0.175311	0	MLOC_64373.3		CUST_12472_PI427708080	0.876015	0.0392637	Unknown protein	MLOC_47512.1
CUST_5254_PI427708083	0.0456386	1.8693e-14	0	MLOC_37584.1		CUST_9577_PI427708080	0.0158086	0.0955346	Phosphoesterase	MLOC_17518.2		CUST_5628_PI427708080	0.501322	0.0163529	Protein of unknown function (DUF1639) LENGTH=263	MLOC_68341.1
CUST_18144_PI427708080	0.0084501	4.5626e-06	maternal effect embryo arrest 14 LENGTH=203	MLOC_56550.1		CUST_17458_PI427708080	6.17414e-05	0.544834	cDNA clone:002-103-C12, full insert sequence	AK370798		CUST_20472_PI427708080	0.886466	4.14802e-08	Class III homeodomain-leucine zipper	AK362009
CUST_12351_PI427708080	0.00732938	6.38817e-11	LGC1, putative	MLOC_45878.1		CUST_10108_PI427708083	0.0100765	0.834373	0	MLOC_75570.1		CUST_25116_PI427708080	0.528521	0.0157596	Unknown protein	AK367320
CUST_2040_PI427708083	0.0103938	6.84209e-08	0	MLOC_13666.1		CUST_25620_PI427708080	1.25408e-05	0.0802293	Zinc finger protein	AK372198		CUST_11978_PI427708080	0.876015	5.05946e-06	Unknown protein	MLOC_42163.1
CUST_6701_PI427708080	0.00503478	0.0452856	Calmodulin, related	MLOC_78754.1		CUST_7374_PI427708080	0.0179935	0.0531971	Late embryogenesis abundant (LEA) hydroxyproline-rich glycoprotein family LENGTH=215	AK355494		CUST_221_PI427708080	0.876015	7.96496e-07	Choline dehydrogenase	MLOC_4378.2
CUST_21317_PI427708080	0.0287146	2.58908e-05	SWAP (Suppressor-of-White-APricot)/surp domain-containing protein LENGTH=844	AK366559		CUST_96_PI427708086	2.40992e-06	0.202755	0	MLOC_10079.1		CUST_1867_PI427708080	0.881433	6.05253e-06	Guanylyl cyclase	MLOC_19862.2
CUST_10121_PI427708080	0.0412032	0.000315471	Retrotransposon protein, putative, unclassified	MLOC_23156.1		CUST_5233_PI427708080	1.4293e-06	0.351992	unknown protein; Has 266 Blast hits to 264 proteins in 44 species: Archae - 0; Bacteria - 0; Metazoa - 58; Fungi - 0; Plants - 199; Viruses - 0; Other Eukaryotes - 9 (source: NCBI BLink). LENGTH=562	MLOC_65828.2		CUST_10972_PI427708080	0.876015	0.000227142	Poly [ADP-ribose] polymerase 2	MLOC_32589.2
CUST_11113_PI427708083	2.72282e-05	1.01669e-12	0	MLOC_9382.1		CUST_20684_PI427708080	0.00917023	0.78586	Receptor kinase	AK363250		CUST_11716_PI427708083	0.876015	2.8513e-06	0	MLOC_21809.1
CUST_10239_PI427708080	0.000463984	3.39127e-07	Cytochrome c biogenesis protein CcsA 2	MLOC_24776.1		CUST_22441_PI427708080	4.05571e-07	0.168002	Vacuolar protein-sorting protein 33	AK373139		CUST_20092_PI427708080	0.876015	0.0247361	Kinase family protein	AK359447
CUST_8591_PI427708080	5.97064e-09	1.64788e-08	F-box protein	MLOC_10177.1		CUST_4874_PI427708080	0.00012854	0.779298	Ras-related protein Rab-25	MLOC_63864.1		CUST_22897_PI427708080	0.876604	7.97422e-11	Fructokinase-2	AK375754
CUST_19251_PI427708080	3.35192e-05	6.50488e-09	Ras-related protein Rab-8B	AK353667		CUST_10500_PI427708080	0.0214586	0.342692	Retrotransposon protein, putative, Ty3-gypsy subclass	MLOC_27711.1		CUST_21098_PI427708080	0.876015	0.0203428	Zinc finger CCCH domain-containing protein 46	AK365451
CUST_15450_PI427708080	1.32714e-05	7.5833e-13	Unknown protein	MLOC_69760.1		CUST_22920_PI427708080	1.63384e-09	0.788831	Flavin-containing monooxygenase family protein, putative, expressed	AK375930		CUST_21689_PI427708080	0.898657	1.59195e-05	Chaperone protein htpG family protein LENGTH=780	AK368827
CUST_17437_PI427708080	0.00022605	3.36475e-05	Hydrolase, alpha/beta fold family protein, putative, expressed	AK369642		CUST_8043_PI427708080	0.00079341	0.237932	F-box domain containing protein, expressed	AK367443		CUST_25132_PI427708080	0.876015	0.0034594	Ubiquitin thioesterase protein OTUB1	AK367500
CUST_15882_PI427708080	8.68429e-06	0.040912	Protein phosphatase 2c, putative	MLOC_73139.1		CUST_14588_PI427708080	3.65141e-05	0.610301	BTB/POZ domain-containing protein	MLOC_63674.1		CUST_21129_PI427708080	0.893357	0.000134367	Autophagy-related protein	AK365609
CUST_13652_PI427708083	9.23725e-08	0.0391131	0	AK357919		CUST_14619_PI427708080	0.00755691	0.911068	Pentatricopeptide repeat-containing protein	MLOC_63932.1		CUST_20683_PI427708080	0.987613	0.0353613	unknown protein; FUNCTIONS IN: molecular_function unknown; INVOLVED IN: biological_process unknown; LOCATED IN: chloroplast envelope; EXPRESSED IN: 22 plant structures; EXPRESSED DURING: 13 growth stages; Has 26 Blast hits to 26 proteins in 11 species: Archae - 0; Bacteria - 0; Metazoa - 0; Fungi - 0; Plants - 26; Viruses - 0; Other Eukaryotes - 0 (source: NCBI BLink). LENGTH=124	AK363249
CUST_13652_PI427708080	2.10605e-18	0.000605894	F-box family-1	MLOC_57208.1		CUST_7185_PI427708080	0.0252292	0.176905	Photosystem II 10 kDa polypeptide	AK250934.1		CUST_5879_PI427708083	0.984854	9.94322e-05	0	MLOC_42191.1
CUST_3509_PI427708080	5.67953e-06	0.000963149	Harpin-induced protein	MLOC_55879.1		CUST_6738_PI427708080	0.000195486	0.830908	Pathogen-related protein	MLOC_79446.2		CUST_13185_PI427708080	0.876015	0.00255855	Methyl-CpG-binding domain 9	MLOC_54213.1
CUST_4284_PI427708080	0.0434915	5.38559e-12	Pentatricopeptide repeat-containing protein	MLOC_60410.5		CUST_296_PI415269222	4.599e-05	0.704631	0	TA53724_4513		CUST_4313_PI427708083	0.876015	0.00296601	0	MLOC_30312.1
CUST_18645_PI427708080	6.51047e-06	2.07264e-07	Actin	AK249063.1		CUST_20657_PI427708080	0.0293521	0.814055	Cox19 family protein (CHCH motif)	AK363057		CUST_4873_PI427708080	0.881465	0.000417113	Processive diacylglycerol glucosyltransferase	MLOC_63857.4
CUST_7985_PI427708083	0.000338292	7.70408e-08	0	MLOC_57975.1		CUST_66_PI427708080	2.58208e-17	0.916929	60S ribosomal protein L44	MLOC_1273.1		CUST_21680_PI427708080	0.876015	0.00035595	Unknown protein	AK368783
CUST_18070_PI427708080	2.23927e-07	0.0276376	Endosomal targeting BRO1-like domain-containing protein LENGTH=419	MLOC_51719.1		CUST_18775_PI427708080	0.0188017	0.921621	Mitochondrial import inner membrane translocase subunit TIM16	AK250007.1		CUST_20900_PI427708080	0.883285	1.52086e-09	Endonuclease 2	AK364415
CUST_10969_PI427708100	1.47141e-08	0.000594356	0	MLOC_76892.1		CUST_8057_PI427708080	8.59569e-16	0.0593557	Phytochromobilin:ferredoxin oxidoreductase, chloroplast, putative	AK367855		CUST_12163_PI427708080	0.936056	7.74516e-10	Leucine-rich receptor-like protein kinase family protein LENGTH=977	MLOC_44059.1
CUST_10600_PI427708083	0.0100251	0.00512672	0	MLOC_79491.1		CUST_4863_PI427708080	0.00032335	0.319178	Shikimate kinase family protein	MLOC_63808.1		CUST_21922_PI427708080	0.876015	0.0130935	26S proteasome non-ATPase regulatory subunit 3	AK370266
CUST_8750_PI427708080	0.0104887	0.000718339	Cystatin	MLOC_1120.1		CUST_2288_PI427708086	0.0146459	0.621647	0	MLOC_29883.1		CUST_17172_PI427708080	0.876015	0.0330152	Non-specific lipid-transfer protein	AK250392.1
CUST_1511_PI427708083	0.000265679	0.0306906	0	AK374384		CUST_14089_PI427708083	1.48143e-09	0.0824882	0	AK358919		CUST_9259_PI427708083	0.876015	1.99842e-07	0	MLOC_68866.2
CUST_13852_PI427708083	1.16187e-07	0.000850643	0	AK373064		CUST_2288_PI427708083	6.24616e-05	0.705838	0	MLOC_15749.1		CUST_174_PI427708080	0.876015	1.1911e-05	Calcium dependent protein kinase	MLOC_3858.1
CUST_9926_PI427708083	0.0303083	0.0208594	0	MLOC_74126.1		CUST_4549_PI427708080	0.00681701	0.716742	NADP-dependent D-sorbitol-6-phosphate dehydrogenase	MLOC_61958.1		CUST_19191_PI427708080	0.876015	0.000522762	NAD-dependent epimerase/dehydratase	AK252739.1
CUST_841_PI427708080	0.021828	2.96651e-06	Auxin responsive protein	MLOC_10203.4		CUST_21063_PI427708080	0.0371982	0.0547514	Acyl-CoA N-acyltransferase with RING/FYVE/PHD-type zinc finger protein	AK365269		CUST_11125_PI427708083	0.620068	0.000752377	0	MLOC_9474.1
CUST_8143_PI427708080	7.01801e-05	0.0389202	Kinase-like protein	AK369377		CUST_8489_PI427708080	0.0278848	0.365238	unknown protein; Has 33 Blast hits to 33 proteins in 12 species: Archae - 0; Bacteria - 0; Metazoa - 0; Fungi - 0; Plants - 33; Viruses - 0; Other Eukaryotes - 0 (source: NCBI BLink). LENGTH=136	AK375856		CUST_11125_PI427708080	0.876015	0.00673747	Apocytochrome f	MLOC_34111.1
CUST_9617_PI427708080	0.00214692	1.49348e-05	Mitogen-activated protein kinase	MLOC_17814.3		CUST_20529_PI427708080	0.0111771	0.136258	Propionyl-CoA carboxylase	AK362399		CUST_8253_PI427708080	0.876015	0.00033337	Phosphatidylinositol kinase family-like protein	AK371846
CUST_20387_PI427708080	2.48559e-05	1.1552e-11	Amine oxidase	AK361555		CUST_8469_PI427708080	0.013193	0.826642	DNA-directed RNA polymerase III subunit F, putative	AK375512		CUST_18364_PI427708080	0.800319	5.6595e-11	Cytochrome P450	MLOC_68429.1
CUST_18691_PI427708080	3.48843e-07	1.89046e-07	Glucan endo-1,3-beta-glucosidase	AK249411.1		CUST_25991_PI427708080	0.00436877	0.894655	Protein kinase	AK375579		CUST_76_PI427708080	0.876015	2.75286e-09	Alpha-galactosidase, putative, expressed	MLOC_1587.2
CUST_19883_PI427708080	0.000256745	6.21811e-05	Oxidoreductase, 2OG-Fe(II) oxygenase family protein	AK357901		CUST_17285_PI427708080	2.48431e-05	0.289864	Unknown protein	AK358748		CUST_6007_PI427708083	0.876015	0.0054676	0	MLOC_42919.1
CUST_21579_PI427708080	0.00014457	0.0259936	Unknown protein	AK368074		CUST_21988_PI427708080	0.0154944	0.0574236	ATP-dependent RNA helicase, putative	AK370650		CUST_17342_PI427708080	0.876015	3.50479e-05	Cytochrome P450 family protein	AK362604
CUST_23831_PI427708080	0.000440302	5.99731e-11	Pseudo-response receiver	AK355694		CUST_334_PI427708083	1.19136e-12	0.452761	0	MLOC_59535.1		CUST_6007_PI427708080	0.25703	1.26144e-09	Protein of unknown function (DUF679) LENGTH=213	MLOC_71186.1
CUST_357_PI427708083	2.41504e-05	6.0567e-06	0	MLOC_61661.1		CUST_4618_PI427708083	0.0330876	0.109966	0	MLOC_32546.1		CUST_21859_PI427708080	0.585429	0.0148194	Squamosa promoter-binding protein, putative	AK369869
CUST_2965_PI427708080	0.042565	0.000115664	Sterol C-24 reductase	MLOC_52405.2		CUST_25437_PI427708080	8.84997e-07	0.114343	F-box/RNI-like/FBD-like domains-containing protein LENGTH=441	AK370331		CUST_1030_PI427708080	0.876015	4.57637e-10	serine carboxypeptidase-like 33 LENGTH=478	MLOC_11531.1
CUST_11868_PI427708080	4.13994e-05	0.00479837	Protein kinase family protein	MLOC_4076.1		CUST_19738_PI427708080	0.0411431	0.735295	Rho guanine nucleotide exchange factor	AK356917		CUST_25085_PI427708080	0.243421	0.0435256	Calpain-B	AK367033
CUST_7058_PI427708080	0.024717	0.00467327	Glutamate decarboxylase, putative, expressed	AK248225.1		CUST_18902_PI427708080	0.0232065	0.169356	Histone H2A	AK250752.1		CUST_205_PI427708080	0.883622	2.13655e-06	TBC1 domain family member	MLOC_4215.8
CUST_10723_PI427708080	6.14764e-05	0.0277044	Mitochondrial ATP synthase 6 KD subunit	MLOC_30140.1		CUST_21954_PI427708080	0.0265544	0.143432	unknown protein; FUNCTIONS IN: molecular_function unknown; INVOLVED IN: biological_process unknown; LOCATED IN: chloroplast; EXPRESSED IN: 21 plant structures; EXPRESSED DURING: 13 growth stages; Has 58 Blast hits to 58 proteins in 23 species: Archae - 0; Bacteria - 4; Metazoa - 1; Fungi - 0; Plants - 44; Viruses - 0; Other Eukaryotes - 9 (source: NCBI BLink). LENGTH=465	AK370425		CUST_12940_PI427708080	0.876015	1.3114e-13	Protein of unknown function (DUF1639) LENGTH=263	MLOC_52543.1
CUST_13991_PI427708083	3.56336e-09	0.00586524	0	AK353936		CUST_4587_PI427708083	0.000398084	0.32164	0	MLOC_32373.1		CUST_11141_PI427708083	0.473994	5.25204e-06	0	MLOC_9555.1
CUST_20882_PI427708080	0.00848786	1.84398e-11	Pyruvate dehydrogenase E1 component alpha subunit	AK364355		CUST_24749_PI427708080	0.00343783	0.922345	BHLH transcription factor	AK364247		CUST_16987_PI427708080	0.876015	0.0135559	Unknown protein	MLOC_8852.1
CUST_20248_PI427708080	3.14461e-05	0.0492552	Transcription factor	AK360656		CUST_23557_PI427708080	0.000732857	0.0625917	FUNCTIONS IN: molecular_function unknown; INVOLVED IN: biological_process unknown; LOCATED IN: mitochondrion;	AK252698.1		CUST_5077_PI427708080	0.876015	0.0175829	Zeaxanthin epoxidase, chloroplastic	MLOC_64943.1
CUST_24092_PI427708080	0.0348074	0.0122457	Phosphatase DCR2	AK358166		CUST_7310_PI427708080	0.000287133	0.115807	Unknown protein	AK354205		CUST_190_PI427708080	0.876015	1.14442e-06	Mitochondrial processing peptidase beta subunit, mitochondrial, putative, expressed	MLOC_4012.3
CUST_11742_PI427708080	0.00444712	7.66339e-09	B12D protein	MLOC_39185.1		CUST_14606_PI427708080	2.38698e-06	0.0978636	unknown protein; BEST Arabidopsis thaliana protein match is: unknown protein . LENGTH=679	MLOC_63859.2		CUST_5490_PI427708080	0.970323	2.01577e-05	DNA-binding protein S1FA2	MLOC_67411.1
CUST_19079_PI427708080	0.00149876	5.7038e-06	Mitochondrial transcription termination factor-like	AK251853.1		CUST_7886_PI427708080	0.000217781	0.139629	Unknown protein	AK364299		CUST_5870_PI427708080	0.876015	1.20131e-15	Senescence-associated protein 5	MLOC_70242.2
CUST_13282_PI427708080	0.0032101	0.00799562	Endoglucanase	MLOC_54898.1		CUST_4278_PI427708100	0.0268306	0.588689	0	MLOC_34330.1		CUST_20076_PI427708080	0.878954	1.71777e-05	Domain of unknown function (DUF1995) LENGTH=338	AK359273
CUST_775_PI427708080	0.0170225	8.40162e-12	3-ketoacyl-CoA synthase	MLOC_8870.1		CUST_25171_PI427708080	1.20264e-07	0.218465	unknown protein; BEST Arabidopsis thaliana protein match is: unknown protein . LENGTH=142	AK367850		CUST_653_PI427708080	0.922933	0.0424659	Dual protein phosphatase 4	MLOC_7084.3
CUST_16612_PI427708080	6.84907e-18	0.0428796	Protein of Unknown Function (DUF239) LENGTH=373	MLOC_79191.1		CUST_2131_PI427708080	2.8808e-15	0.399367	Ubiquitin carboxyl-terminal hydrolase	MLOC_32710.2		CUST_6959_PI427708080	0.269402	0.0272083	Acetyltransferase, GNAT family protein	MLOC_52171.1
CUST_23286_PI427708080	0.000477843	8.83571e-09	Transmembrane protein	AK249698.1		CUST_13712_PI427708080	0.00327611	0.308923	ARM repeat superfamily protein LENGTH=1202	MLOC_57552.2		CUST_6146_PI427708083	0.881775	7.63761e-15	0	MLOC_43882.1
CUST_2700_PI427708083	0.0010591	1.81482e-05	0	MLOC_18688.1		CUST_23669_PI427708080	1.08157e-06	0.360355	Lachrymatory-factor synthase	AK354241		CUST_4729_PI427708086	0.148038	5.49661e-16	0	MLOC_50824.1
CUST_22792_PI427708080	0.00013259	0.00101378	Kelch-like protein 14	AK375200		CUST_15895_PI427708080	0.0227389	0.572704	CsAtPR5	MLOC_73232.1		CUST_6146_PI427708080	0.876015	0.00182006	Unknown protein	MLOC_72350.1
CUST_10550_PI427708080	9.03646e-05	4.86317e-09	Unknown protein	MLOC_28219.1		CUST_19013_PI427708080	0.022535	0.99261	Electron transfer flavoprotein subunit alpha	AK251444.1		CUST_3707_PI427708080	0.876015	0.00436869	Galactosyltransferase family protein	MLOC_57135.1
CUST_5911_PI427708080	0.0240114	1.1772e-07	Glycogen synthase	MLOC_70501.1		CUST_392_PI427708083	1.30137e-08	0.428102	0	MLOC_65346.2		CUST_2468_PI427708080	0.876015	4.77957e-09	Sugar transporter, putative	MLOC_38368.1
CUST_25995_PI427708080	0.000284976	0.0030135	Chalcone-flavanone isomerase-like protein	AK375625		CUST_21502_PI427708080	0.00470648	0.163941	Protein kinase superfamily protein LENGTH=400	AK367636		CUST_18590_PI427708080	0.639223	2.65837e-07	Nucleolar complex protein-like protein	AK248684.1
CUST_19169_PI427708080	5.80868e-06	2.86088e-08	UDP-Glycosyltransferase superfamily protein LENGTH=447	AK252599.1		CUST_3292_PI427708086	2.35904e-11	0.76857	0	MLOC_39320.1		CUST_23287_PI427708080	0.787605	0.0344879	Protein-S-isoprenylcysteine O-methyltransferase	AK249705.1
CUST_23888_PI427708080	0.0287134	0.00337467	Thymidylate synthase	AK356275		CUST_24126_PI427708080	0.000391258	0.0929588	Glycosyl transferase family 9	AK358419		CUST_15826_PI427708080	0.409253	0.00109427	Histone H2A	MLOC_72638.2
CUST_21690_PI427708080	4.11976e-10	1.91077e-09	Protein kinase family protein, putative, expressed	AK368828		CUST_15140_PI427708080	2.21162e-06	0.584431	MFP1 attachment factor 1	MLOC_67631.1		CUST_7710_PI427708080	0.145893	3.56429e-06	Unknown protein	AK361341
CUST_6295_PI427708086	0.0414255	2.10275e-16	0	MLOC_71173.1		CUST_1392_PI427708080	1.89497e-08	0.981101	F-box domain containing protein	MLOC_14187.1		CUST_14587_PI427708080	0.876015	0.0102834	Nonsense-mediated mRNA decay 2 protein	MLOC_6366.1
CUST_13745_PI427708083	0.0407362	0.000149177	0	AK366600		CUST_4139_PI427708086	2.04562e-06	0.448635	0	MLOC_46419.1		CUST_13144_PI427708080	0.876015	0.00683779	Erythroid differentiation-related factor 1-like protein	MLOC_53985.4
CUST_6763_PI427708080	0.0474831	3.08645e-15	Glutamyl-tRNA(Gln) amidotransferase subunit A	MLOC_80073.1		CUST_22412_PI427708080	2.79034e-15	0.311225	Nucleotidyltransferase domain containing protein, expressed	AK372910		CUST_1930_PI427708080	0.914422	6.3054e-07	Nucleic acid-binding, OB-fold-like protein LENGTH=182	MLOC_20963.2
CUST_20863_PI427708080	4.30318e-07	0.0197802	Peptidyl-prolyl cis-trans isomerase	AK364250		CUST_22937_PI427708080	0.00308677	0.533421	RNA-binding protein-like	AK375995		CUST_16613_PI427708080	0.353264	6.78533e-11	Lipid transfer protein	MLOC_79196.1
CUST_22620_PI427708080	0.0329779	0.0225297	Kinase family protein	AK374153		CUST_3083_PI427708083	0.000472112	0.265675	0	MLOC_21545.1		CUST_2515_PI427708086	0.876015	8.82379e-07	0	MLOC_31765.1
CUST_2962_PI427708086	9.46769e-07	0.00393209	0	MLOC_35490.1		CUST_15907_PI427708080	0.0198995	0.639036	RING finger protein	MLOC_73319.1		CUST_19865_PI427708080	0.876015	2.21676e-07	Trihelix transcription factor	AK357823
CUST_5230_PI427708086	4.12848e-06	8.48559e-07	0	MLOC_5715.1		CUST_16480_PI427708080	0.013289	0.856033	Transposon protein, putative, CACTA, En/Spm sub-class	MLOC_78021.1		CUST_2515_PI427708080	0.876015	0.00139426	Hydrolase, alpha/beta fold family	MLOC_38969.11
CUST_17932_PI427708080	0.00338186	0.00146379	Protochlorophyllide reductase A	MLOC_1579.2		CUST_6857_PI427708083	5.03199e-08	0.26691	0	MLOC_48617.1		CUST_4745_PI427708083	0.876015	8.41293e-06	0	MLOC_33577.1
CUST_7060_PI427708086	1.85203e-10	1.11239e-05	0	MLOC_79242.1		CUST_223_PI415269222	0.003476	0.711303	0	TA33091_4513		CUST_23318_PI427708080	0.876015	0.000673125	Xaa-Pro aminopeptidase 1	AK250039.1
CUST_25084_PI427708080	0.0416591	0.00879359	Cellulose synthase-1	AK367031		CUST_5765_PI427708083	0.000508084	0.0703769	0	MLOC_41301.1		CUST_18827_PI427708080	0.876015	1.10127e-12	YTH domain family protein	AK250324.1
CUST_16117_PI427708080	7.38192e-08	0.000432341	NBS-LRR disease resistance protein, putative	MLOC_74974.5		CUST_6202_PI427708080	0.00997039	0.164388	Chaperone protein dnaJ	MLOC_72837.2		CUST_21525_PI427708080	0.876015	0.0338095	DNA-3-methyladenine glycosylase, putative	AK367768
CUST_6545_PI427708086	0.00209262	2.03535e-13	0	MLOC_74110.1		CUST_6904_PI427708086	0.00203283	0.923361	0	MLOC_77682.1		CUST_2936_PI427708080	0.972471	3.35473e-09	50S ribosomal protein L12-1	MLOC_52160.1
CUST_12567_PI427708080	1.92527e-15	0.00142574	unknown protein; BEST Arabidopsis thaliana protein match is: unknown protein . LENGTH=434	MLOC_4875.1		CUST_167_PI427708080	6.39316e-11	0.537344	Major Facilitator Superfamily protein, expressed	MLOC_3766.3		CUST_18843_PI427708080	0.876015	4.70992e-06	Ribosomal RNA small subunit methyltransferase b	AK250416.1
CUST_3073_PI427708083	0.00113627	3.88223e-05	0	MLOC_21502.1		CUST_4631_PI427708086	0.000166852	0.996123	0	MLOC_50139.1		CUST_2952_PI427708080	0.876015	0.0070657	O-fucosyltransferase family protein LENGTH=549	MLOC_52303.5
CUST_3073_PI427708080	8.70079e-05	0.00735516	unknown protein; FUNCTIONS IN: molecular_function unknown; INVOLVED IN: biological_process unknown; LOCATED IN: chloroplast; EXPRESSED IN: 18 plant structures; EXPRESSED DURING: 13 growth stages; Has 35333 Blast hits to 34131 proteins in 2444 species: Archae - 798; Bacteria - 22429; Metazoa - 974; Fungi - 991; Plants - 531; Viruses - 0; Other Eukaryotes - 9610 (source: NCBI BLink). LENGTH=355	MLOC_53219.3		CUST_14036_PI427708080	6.18479e-10	0.0894473	Diphthamide biosynthesis protein 3	MLOC_59785.1		CUST_5628_PI427708100	0.876015	0.00810484	0	MLOC_42225.1
CUST_9912_PI427708083	0.000937489	0.000330403	0	MLOC_73946.1		CUST_18496_PI427708080	5.45011e-07	0.400551	Beta-1,4-N-acetylglucosaminyltransferase-like protein	MLOC_81810.1		CUST_3383_PI427708100	0.897119	0.0331855	0	MLOC_29619.1
CUST_11433_PI427708080	0.0136902	4.14681e-09	Blue copper protein	MLOC_3688.2		CUST_18404_PI427708080	0.031909	0.961897	Nucleolar and coiled-body phosphoprotein	MLOC_70693.3		CUST_2670_PI427708080	0.876015	2.51768e-07	V-type proton ATPase 16 kDa proteolipid subunit c1/c3/c5	MLOC_44602.1
CUST_24185_PI427708080	8.18114e-05	7.31698e-06	FUNCTIONS IN: molecular_function unknown; LOCATED IN: endomembrane system; EXPRESSED IN: 22 plant structures; EXPRESSED DURING: 13 growth stages;	AK358969		CUST_11134_PI427708083	0.0410034	0.691023	0	MLOC_9520.1		CUST_23504_PI427708080	0.937362	5.10123e-10	Adenylate kinase	AK252164.1
CUST_185_PI415269222	0.00386549	6.33743e-05	0	TA39870_4513		CUST_4643_PI427708083	0.00169463	0.850428	0	MLOC_32872.1		CUST_17790_PI427708080	0.876015	1.31529e-07	Clathrin heavy chain, putative	MLOC_64329.3
CUST_23968_PI427708080	0.00034864	0.0357353	Ribulose bisphosphate carboxylase small chain	AK356951		CUST_7240_PI427708080	0.000369194	0.863753	30S ribosomal protein S16	AK252167.1		CUST_1446_PI427708083	0.876015	0.0475363	0	AK372266
CUST_3413_PI427708080	9.12444e-11	0.000188653	Methyltransferase type 11	MLOC_55427.2		CUST_721_PI427708083	1.98906e-06	0.255446	0	AK252518.1		CUST_18605_PI427708080	0.876015	0.0140911	Serine hydroxymethyltransferase	AK248798.1
CUST_7214_PI427708086	0.00511313	1.04632e-11	0	MLOC_80563.1		CUST_23373_PI427708080	0.000616124	0.505952	unknown protein; FUNCTIONS IN: molecular_function unknown; INVOLVED IN: biological_process unknown; LOCATED IN: cellular_component unknown; EXPRESSED IN: 25 plant structures; EXPRESSED DURING: 15 growth stages; BEST Arabidopsis thaliana protein match is: unknown protein . LENGTH=256	AK250660.1		CUST_20725_PI427708080	0.0869573	1.97194e-10	Cryptochrome 2	AK363503
CUST_1152_PI427708080	0.00837445	0.00784054	Mitochondrial ATP synthase g subunit family protein	MLOC_12284.1		CUST_14236_PI427708080	4.8207e-11	0.167783	Ubiquitin	MLOC_61131.1		CUST_7663_PI427708086	0.876015	0.00350179	0	MLOC_23279.1
CUST_7167_PI427708080	0.0202106	3.51127e-05	Proteasome maturation factor UMP1 family protein	AK250528.1		CUST_3103_PI427708080	0.0360323	0.381966	S-adenosyl-L-methionine-dependent methyltransferases superfamily protein LENGTH=633	MLOC_53476.1		CUST_7663_PI427708080	0.876015	7.46125e-05	Glucose-1-phosphate adenylyltransferase	AK360516
CUST_316_PI415269222	0.0240196	7.50923e-05	0	TA42433_4513		CUST_41528_PI390587928	1.86204e-07	0.919111	0	U35_44k_v1_707		CUST_3958_PI427708080	0.876672	1.5618e-10	Peroxidase 12	MLOC_58510.2
CUST_17321_PI427708080	0.000581659	0.00223444	Uroporphyrinogen III synthase	AK361315		CUST_7254_PI427708080	0.000170425	0.444329	cyclin-dependent kinase C;1 LENGTH=505	AK252588.1		CUST_4915_PI427708080	0.876015	5.43194e-12	Response regulator 5	MLOC_64100.2
CUST_19454_PI427708080	0.0383391	0.000325038	ADP-ribosylation factor	AK354972		CUST_21629_PI427708080	5.52791e-07	0.662572	TRICHOME BIREFRINGENCE-LIKE 28 LENGTH=424	AK368427		CUST_24495_PI427708080	0.879927	7.45674e-05	Transmembrane protein	AK362048
CUST_16489_PI427708080	0.0290073	5.78921e-08	Unknown protein	MLOC_78134.1		CUST_16775_PI427708080	0.00382438	0.715592	Unknown protein	MLOC_80726.1		CUST_888_PI427708080	0.876015	7.41105e-09	Ubiquitin-conjugating enzyme E2 I	MLOC_10463.1
CUST_24855_PI427708080	0.00682935	1.10288e-06	Ganglioside induced differentiation associated protein, putative	AK365054		CUST_13507_PI427708083	0.00241784	0.063772	0	MLOC_5474.1		CUST_22281_PI427708080	0.191396	2.38732e-05	Hydrolase, alpha/beta fold family protein, putative, expressed	AK372214
CUST_10190_PI427708083	0.0417479	2.83446e-10	0	MLOC_76244.1		CUST_13902_PI427708080	1.40872e-12	0.888012	Peptidyl-prolyl cis-trans isomerase-like protein	MLOC_58863.1		CUST_19849_PI427708080	0.876015	2.74111e-10	Zinc finger protein, putative	AK357698
CUST_4554_PI427708080	3.51806e-06	2.91437e-14	Xyloglucan endotransglucosylase/hydrolase protein 32	MLOC_61972.1		CUST_14908_PI427708080	1.36174e-06	0.135475	Mutator-like transposase-like protein	MLOC_65949.1		CUST_15560_PI427708080	0.876015	8.2988e-06	Trichome birefringence	MLOC_70612.1
CUST_17583_PI427708080	2.34853e-05	2.81545e-07	Glycine-rich protein	MLOC_18956.1		CUST_521_PI415269222	0.00106114	0.278446	0	TA54575_4513		CUST_4915_PI427708083	0.876604	0.00274135	0	MLOC_34984.1
CUST_22219_PI427708080	2.73837e-05	2.30456e-05	purple acid phosphatase 27 LENGTH=611	AK371873		CUST_23543_PI427708080	0.00756774	0.682298	Replication protein A 32 kDa subunit	AK252472.1		CUST_1446_PI427708080	0.876015	0.049469	WD repeat protein	MLOC_14744.1
CUST_12605_PI427708080	0.0383755	0.00083312	Mitochondrial transcription termination factor family protein	MLOC_4927.5		CUST_7001_PI427708080	0.0106992	0.376093	GDSL esterase/lipase	MLOC_64364.1		CUST_14336_PI427708080	0.798111	8.06175e-07	Pyruvate kinase	MLOC_61818.1
CUST_17240_PI427708080	1.96361e-14	0.00155499	Nuclear cap-binding protein subunit 2	AK355532		CUST_4456_PI427708080	0.0224614	0.325056	Peroxisomal membrane protein 11-4	MLOC_61392.1		CUST_2329_PI427708080	0.50738	9.4326e-12	Germin-like protein 3a	MLOC_36945.2
CUST_10019_PI427708080	1.73549e-05	0.0238159	CsAtPR5, putative, expressed	MLOC_21843.1		CUST_7894_PI427708086	0.0403469	0.589543	0	MLOC_74057.3		CUST_18673_PI427708080	0.926176	2.36978e-05	U3 small nucleolar ribonucleoprotein protein IMP3, putative	AK249310.1
CUST_10051_PI427708083	0.00483136	2.21785e-09	0	MLOC_75174.1		CUST_19409_PI427708080	0.0094541	0.947082	Multicopper oxidase family protein	AK354672		CUST_1323_PI427708080	0.170123	0.0238466	Copine I-like protein	MLOC_13628.3
CUST_22471_PI427708080	0.000763486	0.000298933	Kinetochore protein Spc25	AK373327		CUST_12139_PI427708083	0.00417774	0.625073	0	MLOC_34780.1		CUST_20385_PI427708080	0.807086	5.07676e-06	Mitochondrial transcription termination factor family protein	AK361546
CUST_10035_PI427708083	0.00269182	1.09041e-05	0	MLOC_75056.1		CUST_4503_PI427708080	2.51688e-07	0.478605	NADH-quinone oxidoreductase subunit E	MLOC_61698.1		CUST_7338_PI427708080	0.0912942	0.000592663	Charged multivesicular body protein 4b	AK354835
CUST_20380_PI427708080	6.45866e-15	0.00150217	GDSL esterase/lipase	AK361477		CUST_9214_PI427708080	1.00815e-08	0.150671	Methyltransferase-like protein 21A	MLOC_14430.2		CUST_16443_PI427708080	0.876015	8.10713e-05	Disease resistance protein	MLOC_77713.2
CUST_307_PI427708080	0.0226293	4.79975e-08	Chloroplast-targeted copper chaperone, putative	MLOC_4811.1		CUST_15441_PI427708080	0.0410318	0.282681	heat shock transcription factor A3 LENGTH=412	MLOC_69675.2		CUST_24372_PI427708080	0.880648	0.00113506	Prenylated Rab acceptor protein, putative	AK360821
CUST_22321_PI427708080	0.00110683	0.000289063	Transmembrane protein	AK372467		CUST_21137_PI427708080	1.0779e-09	0.0808658	Kinesin-4	AK365668		CUST_23739_PI427708080	0.877433	0.00530091	Inositol monophosphatase 3, putative, expressed	AK354903
CUST_885_PI427708086	0.00182551	7.75912e-09	0	MLOC_1883.1		CUST_8752_PI427708080	0.00819059	0.0593781	Protein of unknown function (DUF630 and DUF632) LENGTH=865	MLOC_11207.2		CUST_60_PI415269222	0.271897	1.00109e-12	0	TA38090_4513
CUST_4473_PI427708080	0.00012675	0.0151291	GDSL esterase/lipase	MLOC_61496.1		CUST_2060_PI427708086	2.46182e-12	0.716055	0	MLOC_28200.1		CUST_21494_PI427708080	0.876015	0.000637757	Charged multivesicular body protein 4b	AK367598
CUST_6734_PI427708080	0.00789717	7.09009e-08	Protein of unknown function (DUF3411) LENGTH=521	MLOC_79354.1		CUST_25124_PI427708080	0.0282673	0.183808	AMP-dependent synthetase and ligase family protein LENGTH=550	AK367399		CUST_22142_PI427708080	0.876015	0.000161304	Dof zinc finger protein 3	AK371500
CUST_22639_PI427708080	0.0210423	0.000122882	Beta-hexosaminidase, putative	AK374286		CUST_24896_PI427708080	9.13562e-11	0.339357	Calcium-dependent lipid-binding (CaLB domain) family protein LENGTH=219	AK365314		CUST_20416_PI427708080	0.876015	0.0117041	RNA-binding protein, putative	AK361729
CUST_13562_PI427708083	0.0159082	3.92424e-07	0	AK250300.1		CUST_14737_PI427708080	0.0274273	0.201988	F-box domain containing protein	MLOC_64730.1		CUST_19695_PI427708080	0.919331	6.58586e-06	Phospholipase D	AK356633
CUST_5823_PI427708080	1.18571e-06	0.0107377	rRNA N-glycosidase	MLOC_69895.1		CUST_7951_PI427708086	0.0126216	0.187777	0	AK248174.1		CUST_18704_PI427708080	0.884746	0.000104138	WD-repeat protein, putative	AK249496.1
CUST_12651_PI427708080	0.000460514	3.41815e-10	Protein of Unknown Function (DUF239) LENGTH=409	MLOC_49974.1		CUST_1198_PI427708080	0.014196	0.776334	Negatively light-regulated protein, putative, expressed	MLOC_12684.1		CUST_297_PI427708080	0.876015	0.00220585	Copper-transporting ATPase 2	MLOC_4755.1
CUST_11396_PI427708083	0.000396543	6.7217e-08	0	MLOC_1380.5		CUST_8229_PI427708083	4.12603e-07	0.11052	0	MLOC_60058.1		CUST_297_PI427708083	0.866294	1.19917e-08	0	MLOC_56058.1
CUST_507_PI427708086	0.00266174	3.37648e-05	0	MLOC_15075.1		CUST_7935_PI427708080	0.000652534	0.602472	Transducin/WD-40 repeat-containing protein	AK365180		CUST_13005_PI427708080	0.920998	0.00012937	C-8 sterol isomerases LENGTH=384	MLOC_52949.2
CUST_20996_PI427708080	1.58861e-05	3.55876e-06	Anthranilate phosphoribosyltransferase	AK364947		CUST_4258_PI427708080	0.00304224	0.293344	Amino acid selective channel protein	MLOC_60208.1		CUST_514_PI427708080	0.876015	1.02783e-07	ARF-GAP domain 13	MLOC_6070.1
CUST_13982_PI427708083	6.47243e-05	0.00234537	0	AK252711.1		CUST_6547_PI427708080	0.0106721	0.204781	CP12, putative, expressed	MLOC_75972.4		CUST_13549_PI427708083	0.876015	0.00796989	0	AK249053.1
CUST_12301_PI427708083	8.46198e-16	4.34353e-05	0	MLOC_39375.5		CUST_16201_PI427708080	0.00532573	0.189656	Receptor-like kinase	MLOC_75643.1		CUST_4575_PI427708080	0.162227	2.80056e-05	Heme-binding protein 2	MLOC_62162.1
CUST_25323_PI427708080	0.00107403	0.0117382	unknown protein; BEST Arabidopsis thaliana protein match is: unknown protein . LENGTH=347	AK369336		CUST_241_PI427708083	0.00341075	0.736504	0	MLOC_46248.4		CUST_19222_PI427708080	0.39401	3.81952e-05	Enolase	AK253004.1
CUST_6750_PI427708080	0.0139904	1.81048e-06	Beta-glucosidase D4	MLOC_79756.1		CUST_12028_PI427708080	0.00465559	0.966873	Unknown protein	MLOC_42667.1		CUST_9584_PI427708080	0.54965	0.0430446	Decarboxylase family protein	MLOC_17556.1
CUST_6008_PI427708080	3.9852e-11	1.41776e-05	Protein transport protein SEC61 gamma subunit	MLOC_71188.1		CUST_21212_PI427708080	1.42105e-08	0.60108	ATP dependent RNA helicase, putative	AK366021		CUST_13565_PI427708080	0.876015	0.0329262	EPIDERMAL PATTERNING FACTOR-like protein	MLOC_56673.1
CUST_2268_PI427708080	3.62407e-05	0.0106456	50S ribosomal protein L14	MLOC_36471.1		CUST_102_PI427708083	0.00331743	0.823108	0	MLOC_12429.3		CUST_15390_PI427708080	0.876015	0.0130832	Kinesin-like protein; 73641-79546	MLOC_6939.13
CUST_13443_PI427708080	0.0352503	4.39197e-08	FBD-associated F-box protein LENGTH=459	MLOC_55880.1		CUST_3568_PI427708086	2.27381e-05	0.857541	0	MLOC_41640.1		CUST_20571_PI427708080	0.876015	7.31392e-07	Amino acid transporter, putative	AK362601
CUST_6615_PI427708083	0.00126652	4.10178e-09	0	MLOC_4697.1		CUST_18215_PI427708080	0.00398877	0.466113	unknown protein; FUNCTIONS IN: molecular_function unknown; INVOLVED IN: biological_process unknown; LOCATED IN: cellular_component unknown; BEST Arabidopsis thaliana protein match is: unknown protein . LENGTH=116	MLOC_60773.1		CUST_467_PI427708083	0.876015	0.00783313	0	MLOC_72746.1
CUST_3789_PI427708083	0.0207416	0.0336896	0	MLOC_26204.1		CUST_12623_PI427708080	5.50541e-13	0.983062	Protein of unknown function (DUF3245) LENGTH=127	MLOC_49593.1		CUST_467_PI427708080	0.992801	1.06666e-06	Unknown protein	MLOC_5765.2
CUST_23277_PI427708080	0.0250366	8.86032e-09	Glucose-6-phosphate isomerase	AK249595.1		CUST_4726_PI427708080	0.0112293	0.0658193	cation/H+ exchanger 19 LENGTH=800	MLOC_62978.1		CUST_23350_PI427708080	0.104944	2.02079e-07	Heat-shock protein, putative	AK250452.1
CUST_8861_PI427708080	0.00137184	0.0181859	Cytosine-specific methyltransferase	MLOC_11952.1		CUST_204_PI415269222	0.000128712	0.124311	0	TA43015_4513		CUST_25580_PI427708080	0.876015	0.047154	FUNCTIONS IN: molecular_function unknown; INVOLVED IN: biological_process unknown; LOCATED IN: cellular_component unknown; EXPRESSED IN: 20 plant structures; EXPRESSED DURING: 10 growth stages;	AK371797
CUST_13273_PI427708083	7.68249e-07	8.15607e-05	0	MLOC_76976.2		CUST_6363_PI427708080	3.44694e-05	0.101731	Peptide transporter	MLOC_74351.2		CUST_700_PI427708086	0.0682808	0.00806562	0	MLOC_17104.1
CUST_18170_PI427708080	0.00967927	0.0129077	DNA replication complex GINS protein PSF3	MLOC_58337.1		CUST_22173_PI427708080	0.0305162	0.168139	Glucan endo-1,3-beta-glucosidase 4	AK371644		CUST_13565_PI427708083	0.984885	1.68685e-12	0	AK250426.1
CUST_7015_PI427708100	0.0001592	0.00410723	0	MLOC_50077.1		CUST_13298_PI427708083	0.03007	0.0674462	0	MLOC_77795.2		CUST_1276_PI427708080	0.876015	2.88601e-06	Pectin lyase-like superfamily protein LENGTH=471	MLOC_13213.1
CUST_22904_PI427708080	0.00046703	0.000209538	F-box domain containing protein, expressed	AK375821		CUST_20236_PI427708080	2.33593e-07	0.962034	Ring finger protein, putative (Transcription factor, putative) (Transcriptional repressor, putative)	AK360582		CUST_23771_PI427708080	0.876015	4.79515e-05	Regulator of chromosome condensation (RCC1) family protein LENGTH=396	AK355188
CUST_7823_PI427708100	2.46922e-05	0.0307657	0	MLOC_55304.1		CUST_7087_PI427708080	3.18948e-12	0.889451	unknown protein; FUNCTIONS IN: molecular_function unknown; INVOLVED IN: biological_process unknown; LOCATED IN: endomembrane system; EXPRESSED IN: 23 plant structures; EXPRESSED DURING: 15 growth stages; BEST Arabidopsis thaliana protein match is: unknown protein . LENGTH=53	AK248683.1		CUST_12626_PI427708083	0.876015	0.000553849	0	MLOC_49677.1
CUST_14_PI415269222	3.02507e-12	8.84387e-05	0	TA40716_4513		CUST_6101_PI427708083	3.56763e-05	0.322579	0	MLOC_43532.1		CUST_1276_PI427708083	0.876015	0.0224758	0	AK369317
CUST_5248_PI427708086	1.82851e-11	0.00088174	0	MLOC_57447.1		CUST_3913_PI427708080	9.19785e-15	0.556226	Protein of Unknown Function (DUF239) LENGTH=369	MLOC_58269.1		CUST_19813_PI427708080	0.876015	4.42627e-08	U-box domain-containing protein	AK357436
CUST_21851_PI427708080	0.0235097	0.0414595	Palmitoyltransferase, putative	AK369813		CUST_15750_PI427708080	0.019533	0.0608748	Retrotransposon protein, putative, unclassified, expressed	MLOC_72059.3		CUST_21593_PI427708080	0.876015	0.0079324	Protein of unknown function (DUF3506) LENGTH=651	AK368153
CUST_5716_PI427708086	0.0106663	3.15558e-06	0	MLOC_63837.1		CUST_9330_PI427708083	0.0086948	0.61515	0	MLOC_69461.1		CUST_22599_PI427708080	0.883628	2.8826e-08	Phototropic-responsive NPH3 family protein LENGTH=746	AK374013
CUST_8299_PI427708080	5.11371e-07	0.000101771	unknown protein; LOCATED IN: endomembrane system; EXPRESSED IN: stem, inflorescence meristem, root, leaf; EXPRESSED DURING: LP.04 four leaves visible; Has 30201 Blast hits to 17322 proteins in 780 species: Archae - 12; Bacteria - 1396; Metazoa - 17338; Fungi - 3422; Plants - 5037; Viruses - 0; Other Eukaryotes - 2996 (source: NCBI BLink). LENGTH=352	AK372846		CUST_4749_PI427708080	0.00786322	0.547055	unknown protein; FUNCTIONS IN: molecular_function unknown; INVOLVED IN: biological_process unknown; LOCATED IN: chloroplast; EXPRESSED IN: 23 plant structures; EXPRESSED DURING: 12 growth stages; Has 57 Blast hits to 57 proteins in 32 species: Archae - 0; Bacteria - 5; Metazoa - 12; Fungi - 4; Plants - 29; Viruses - 0; Other Eukaryotes - 7 (source: NCBI BLink). LENGTH=352	MLOC_63149.1		CUST_6316_PI427708080	0.656507	0.000863365	Receptor expression-enhancing protein 3, related	MLOC_73911.1
CUST_25075_PI427708080	0.00250019	0.0430893	Ras-related protein Rab-5C	AK366997		CUST_5648_PI427708100	0.00426184	0.810044	0	MLOC_42338.1		CUST_11418_PI427708080	0.876015	0.000465884	glucan synthase-like 7 LENGTH=1958	MLOC_36809.2
CUST_11861_PI427708083	1.29809e-07	1.62301e-09	0	MLOC_26295.1		CUST_1806_PI427708080	0.00347891	0.262665	2-oxoglutarate (2OG) and Fe(II)-dependent oxygenase-like protein	MLOC_18785.1		CUST_5310_PI427708083	0.876015	8.18714e-05	0	MLOC_38036.1
CUST_19315_PI427708080	0.00019232	0.000166271	Transmembrane emp24 domain-containing protein 10	AK354081		CUST_18824_PI427708080	0.0170096	0.0918202	LSM12-like protein	AK250288.1		CUST_20369_PI427708080	0.876015	0.00250292	IAA-amino acid hydrolase ILR1, putative	AK361432
CUST_18338_PI427708080	6.80333e-09	0.000427401	Ribonuclease 3	MLOC_66363.2		CUST_12038_PI427708080	7.4189e-09	0.813443	Unknown protein	MLOC_42767.1		CUST_5783_PI427708080	0.876015	8.30966e-06	COP9 signalosome complex subunit 1, putative, expressed	MLOC_69599.1
CUST_24830_PI427708080	1.42104e-05	9.4168e-09	Beta-glucosidase-like glycosyl hydrolase	AK364842		CUST_22034_PI427708080	0.013828	0.0899514	Protein bcp1	AK370871		CUST_5783_PI427708086	0.876015	9.04908e-05	0	MLOC_64755.1
CUST_12249_PI427708100	0.0293707	4.97747e-07	0	MLOC_32881.1		CUST_1029_PI427708080	0.000367595	0.289821	B12D protein	MLOC_11524.1		CUST_19881_PI427708080	0.904071	6.66131e-08	unknown protein; FUNCTIONS IN: molecular_function unknown; INVOLVED IN: N-terminal protein myristoylation; LOCATED IN: plasma membrane; EXPRESSED IN: 22 plant structures; EXPRESSED DURING: 13 growth stages; BEST Arabidopsis thaliana protein match is: unknown protein . LENGTH=234	AK357888
CUST_3655_PI427708080	6.69819e-06	1.78256e-08	Cysteine synthase	MLOC_56733.2		CUST_9144_PI427708083	0.0363025	0.516968	0	MLOC_67924.3		CUST_1292_PI427708080	0.876015	0.0140382	Nodulin-like	MLOC_13417.3
CUST_22950_PI427708080	0.0237811	4.11418e-09	Polygalacturonase-2, putative	AK376058		CUST_7960_PI427708080	1.33353e-05	0.895961	Amino acid binding protein	AK365646		CUST_24356_PI427708080	0.908257	6.62746e-06	Peptide methionine sulfoxide reductase MsrA	AK360655
CUST_26128_PI427708080	0.0393927	0.013946	Pentatricopeptide repeat-containing protein, putative	AK376869		CUST_9177_PI427708080	0.0132163	0.424311	Mediator of RNA polymerase II transcription subunit	MLOC_14130.2		CUST_1307_PI427708080	0.157891	0.00672139	unknown protein; FUNCTIONS IN: molecular_function unknown; INVOLVED IN: biological_process unknown; LOCATED IN: plasma membrane; EXPRESSED IN: 21 plant structures; EXPRESSED DURING: 11 growth stages; Has 16 Blast hits to 16 proteins in 8 species: Archae - 0; Bacteria - 0; Metazoa - 0; Fungi - 0; Plants - 16; Viruses - 0; Other Eukaryotes - 0 (source: NCBI BLink). LENGTH=84	MLOC_13527.1
CUST_9079_PI427708083	3.61539e-06	0.00486274	0	MLOC_67492.1		CUST_21449_PI427708080	6.48094e-06	0.603823	UDP-glycosyltransferase	AK367346		CUST_22126_PI427708080	0.374223	0.0322929	actin-related protein 7 LENGTH=363	AK371401
CUST_18759_PI427708080	9.84774e-05	4.73076e-05	Vacuolar iron transporter (VIT) family protein LENGTH=550	AK249926.1		CUST_20180_PI427708080	0.00353173	0.677402	FAR1-related sequence 5 LENGTH=788	AK360162		CUST_22279_PI427708080	0.876015	9.3602e-06	RING/U-box superfamily protein LENGTH=356	AK372200
CUST_7297_PI427708080	9.92621e-11	3.67641e-07	Glutaredoxin-like protein	AK353911		CUST_13611_PI427708083	7.13519e-05	0.713311	0	AK354351		CUST_3810_PI427708083	0.876015	0.0281023	0	MLOC_26344.1
CUST_6291_PI427708080	0.000110415	1.9321e-05	unknown protein; Has 54 Blast hits to 54 proteins in 19 species: Archae - 0; Bacteria - 0; Metazoa - 11; Fungi - 6; Plants - 34; Viruses - 0; Other Eukaryotes - 3 (source: NCBI BLink). LENGTH=200	MLOC_73663.1		CUST_6752_PI427708080	1.71163e-05	0.749684	Phospholipase D	MLOC_79808.1		CUST_8699_PI427708080	0.876015	0.00181325	THO complex subunit	MLOC_10832.5
CUST_3527_PI427708086	0.00689692	0.000885578	0	MLOC_41259.1		CUST_14633_PI427708080	7.53646e-06	0.105115	Golgi-body localisation protein domain ;RNA pol II promoter Fmp27 protein domain LENGTH=2655	MLOC_64087.2		CUST_23518_PI427708080	0.353462	0.0344754	Ribulose bisphosphate carboxylase small chain	AK252245.1
CUST_25554_PI427708080	0.0125194	0.0357185	Unknown protein	AK371492		CUST_18882_PI427708080	0.00038545	0.401942	Arginine/serine-rich splicing factor 1	AK250601.1		CUST_7693_PI427708086	0.333639	0.00238573	0	MLOC_28922.1
CUST_3964_PI427708080	0.00172213	3.68526e-05	Multidrug resistance protein ABC transporter family	MLOC_58519.5		CUST_13848_PI427708080	0.025618	0.860758	50S ribosomal protein L32, chloroplastic	MLOC_5848.1		CUST_3233_PI427708083	0.349772	1.90937e-08	0	MLOC_22597.1
CUST_24176_PI427708080	0.00170711	0.0177477	Epsin-2	AK358920		CUST_20009_PI427708080	0.0230608	0.099697	Unknown protein	AK358757		CUST_4241_PI427708080	0.922813	0.00022436	Coiled-coil domain-containing protein 109A	MLOC_60077.1
CUST_25384_PI427708080	3.50219e-36	0.0161463	Plant disease resistance polyprotein-like protein	AK369865		CUST_3561_PI427708080	0.0158094	0.843683	Gamma-interferon-inducible lysosomal thiol reductase	MLOC_56128.1		CUST_19361_PI427708080	0.877408	0.018599	Cell division protein ftsZ	AK354363
CUST_20189_PI427708080	0.0251326	4.11366e-09	laccase 6 LENGTH=569	AK360188		CUST_4567_PI427708080	1.09059e-05	0.864115	Non-imprinted in Prader-Willi/Angelman syndrome region protein, putative	MLOC_62074.3		CUST_3810_PI427708080	0.876015	0.00718913	Agamous MADS-box transcription factor	MLOC_57700.1
CUST_1127_PI427708080	9.38407e-06	0.000764012	Ras-related protein Rab-6A, putative, expressed	MLOC_12116.1		CUST_15262_PI427708080	9.23347e-13	0.238262	Shugoshin	MLOC_68501.3		CUST_19561_PI427708080	0.884746	0.000544412	U-box domain-containing protein	AK355774
CUST_8366_PI427708080	0.0137601	3.00546e-06	unknown protein; FUNCTIONS IN: molecular_function unknown; INVOLVED IN: biological_process unknown; LOCATED IN: chloroplast; EXPRESSED IN: 22 plant structures; EXPRESSED DURING: 13 growth stages; Has 1807 Blast hits to 1807 proteins in 277 species: Archae - 0; Bacteria - 0; Metazoa - 736; Fungi - 347; Plants - 385; Viruses - 0; Other Eukaryotes - 339 (source: NCBI BLink). LENGTH=341	AK373920		CUST_3498_PI427708080	1.90552e-05	0.76857	TSL-kinase interacting protein 1	MLOC_55846.2		CUST_7677_PI427708083	0.876015	2.60347e-05	0	MLOC_55048.1
CUST_16471_PI427708080	0.00672165	0.0068707	Mis12 protein	MLOC_7796.2		CUST_18125_PI427708080	5.35473e-26	0.280574	Protein kinase 2	MLOC_55943.1		CUST_6671_PI427708080	0.876015	0.00773903	Peroxisomal membrane protein 11-5	MLOC_78052.3
CUST_19940_PI427708080	0.000756083	1.96517e-08	UDP-sugar transporter, putative	AK358254		CUST_5049_PI427708083	0.00339134	0.981101	0	MLOC_35953.1		CUST_22512_PI427708080	0.876015	7.94232e-07	Nuclear cap-binding protein subunit 1	AK373558
CUST_1855_PI427708083	0.0286321	0.00899137	0	MLOC_12157.1		CUST_2077_PI427708080	0.00215978	0.0643442	Pectinacetylesterase family protein LENGTH=416	MLOC_26912.5		CUST_853_PI427708080	0.852661	0.0346722	Single myb histone 6	MLOC_10278.1
CUST_16_PI415269222	0.0311584	1.44189e-12	0	TA48219_4513		CUST_14154_PI427708083	4.81401e-09	0.0971808	0	AK362801		CUST_21304_PI427708080	0.939952	0.00241667	Protein kinase superfamily protein LENGTH=744	AK366488
CUST_20444_PI427708080	0.000172395	0.00689719	Kinase, putative	AK361888		CUST_2286_PI427708083	0.0115202	0.0640966	0	MLOC_15734.1		CUST_7724_PI427708083	0.645582	0.00830686	0	MLOC_55480.1
CUST_5779_PI427708080	0.00749618	0.0020048	Harpin-induced protein 1 containing protein, expressed	MLOC_69576.1		CUST_22362_PI427708080	0.0390694	0.799372	DNA-directed RNA polymerase III subunit F, putative	AK372669		CUST_1476_PI427708083	0.876015	5.6778e-13	0	AK373269
CUST_9813_PI427708080	0.00583106	0.026863	DNA repair/transcription protein Mms19-like protein	MLOC_19714.1		CUST_23229_PI427708080	3.303e-09	0.66556	Heavy metal transport/detoxification superfamily protein LENGTH=358	AK249008.1		CUST_6485_PI427708080	0.6213	0.000154704	Ribosomal protein 5	MLOC_75214.1
CUST_17354_PI427708080	0.000991479	0.0465098	unknown protein; Has 24 Blast hits to 24 proteins in 11 species: Archae - 0; Bacteria - 0; Metazoa - 0; Fungi - 0; Plants - 24; Viruses - 0; Other Eukaryotes - 0 (source: NCBI BLink). LENGTH=171	AK363481		CUST_21446_PI427708080	5.84908e-05	0.446772	SCO1-like protein, mitochondrial	AK367328		CUST_15590_PI427708080	0.876015	6.84544e-09	Cytochrome P450 family protein, expressed	MLOC_70810.1
CUST_7933_PI427708083	6.18205e-08	1.44342e-07	0	MLOC_57573.1		CUST_23724_PI427708080	0.000739196	0.938815	F-box protein SKIP5	AK354762		CUST_20065_PI427708080	0.920733	1.79528e-05	Transaldolase	AK359182
CUST_3323_PI427708083	4.59877e-08	1.23283e-10	0	MLOC_23157.1		CUST_24887_PI427708080	1.56044e-15	0.565879	unknown protein; FUNCTIONS IN: molecular_function unknown; INVOLVED IN: biological_process unknown; LOCATED IN: chloroplast thylakoid membrane; EXPRESSED IN: 23 plant structures; EXPRESSED DURING: 13 growth stages; Has 121 Blast hits to 121 proteins in 17 species: Archae - 0; Bacteria - 0; Metazoa - 0; Fungi - 0; Plants - 121; Viruses - 0; Other Eukaryotes - 0 (source: NCBI BLink). LENGTH=129	AK365252		CUST_25764_PI427708080	0.268312	1.16129e-10	Auxin response factor 5	AK373591
CUST_13367_PI427708080	1.74758e-09	0.000474654	Acetyl-CoA carboxylase	MLOC_55367.1		CUST_18715_PI427708080	0.000807297	0.124912	Kinase-like protein	AK249594.1		CUST_18353_PI427708080	0.877732	5.55892e-06	Trypsin family protein LENGTH=579	MLOC_67307.2
CUST_22690_PI427708080	0.0429363	7.23534e-07	CsAtPR5	AK374582		CUST_2921_PI427708080	9.35368e-07	0.589411	Coatomer subunit epsilon	MLOC_52073.1		CUST_2011_PI427708083	0.948222	2.73898e-05	0	MLOC_13424.1
CUST_4896_PI427708083	7.59915e-07	3.45126e-10	0	MLOC_34850.1		CUST_15594_PI427708080	0.00129933	0.764042	O-acetyltransferase, putative, expressed	MLOC_70853.3		CUST_20626_PI427708080	0.2206	0.000399515	Protein kinase-like	AK362889
CUST_3097_PI427708080	0.000968283	0.000238313	Nodule inception protein	MLOC_53458.2		CUST_132_PI415269222	3.46886e-12	0.059012	0	TA40762_4513		CUST_7477_PI427708080	0.876015	0.000167418	Retinol dehydrogenase 11	AK357413
CUST_8162_PI427708083	0.0230327	7.24579e-05	0	MLOC_59541.1		CUST_23172_PI427708080	0.00104615	0.697297	Oligopeptide transporter 9	AK248429.1		CUST_19529_PI427708080	0.942738	0.00150184	Ectonucleotide pyrophosphatase/phosphodiesterase family member	AK355518
CUST_432_PI415269222	0.0013954	1.36264e-05	0	TA38130_4513		CUST_5369_PI427708080	0.00173525	0.0942153	Zinc transporter	MLOC_66582.1		CUST_3876_PI427708080	0.876015	0.0395576	HXXXD-type acyl-transferase family protein LENGTH=428	MLOC_58064.2
CUST_8930_PI427708080	3.54183e-09	1.50168e-08	Protein VERNALIZATION INSENSITIVE	MLOC_12407.1		CUST_3932_PI427708080	3.94334e-06	0.809958	Coiled-coil domain containing 12	MLOC_58384.1		CUST_3403_PI427708080	0.876015	2.01313e-07	Tyrosine aminotransferase, putative	MLOC_55380.1
CUST_18387_PI427708080	0.00456563	0.00087531	calmodulin like 23 LENGTH=157	MLOC_69777.2		CUST_13996_PI427708080	1.34438e-05	0.841237	Tudor/PWWP/MBT superfamily protein LENGTH=769	MLOC_59557.1		CUST_18523_PI427708080	0.876015	0.00857796	Chalcone-flavanone isomerase-like protein	AK248231.1
CUST_25139_PI427708080	4.79242e-06	0.0115689	Wound-induced protein 1, putative, expressed	AK367545		CUST_7312_PI427708080	0.000373547	0.850445	Oligopeptide transporter 9	AK354303		CUST_1646_PI427708083	0.876015	0.0195748	0	MLOC_10521.1
CUST_23702_PI427708080	3.2742e-05	8.48635e-11	Ring finger protein, putative	AK354546		CUST_14221_PI427708083	0.0443068	0.422972	0	AK365614		CUST_1646_PI427708080	0.71172	0.000347957	Unknown protein	MLOC_16674.1
CUST_18978_PI427708080	9.96489e-07	0.00179146	Aquaporin	AK251251.1		CUST_20408_PI427708080	0.000951565	0.497877	Low temperature and salt responsive protein	AK361672		CUST_23704_PI427708080	0.876015	0.0362859	Late embryogenesis abundant (LEA) hydroxyproline-rich glycoprotein family LENGTH=231	AK354554
CUST_3858_PI427708080	6.86022e-05	0.000208906	Ubiquitin carboxyl-terminal hydrolase isozyme L3, putative	MLOC_57977.2		CUST_25027_PI427708080	0.0323481	0.70034	Dolichyl-diphosphooligosaccharide-protein glycosyltransferase subunit STT3A	AK366490		CUST_22465_PI427708080	0.876015	0.000156548	Zinc finger CCCH domain-containing protein	AK373307
CUST_13969_PI427708080	0.00304221	0.0134728	Alcohol dehydrogenase 4	MLOC_59323.1		CUST_21195_PI427708080	0.0113602	0.887752	UDP-glycosyltransferase	AK365929		CUST_7863_PI427708083	0.923897	0.0194592	0	MLOC_56984.1
CUST_25755_PI427708080	0.000887856	1.42589e-09	Phototropic-responsive NPH3 family protein LENGTH=571	AK373434		CUST_3139_PI427708080	0.00169168	0.89559	Geranylgeranyl transferase type-2 subunit alpha	MLOC_53800.1		CUST_2854_PI427708080	0.0557653	0.000190492	purple acid phosphatase 9 LENGTH=651	MLOC_51484.2
CUST_860_PI427708080	2.73172e-22	1.50695e-05	F-box/FBD/LRR-repeat protein	MLOC_10316.1		CUST_5694_PI427708080	0.000146943	0.178295	Ribosomal protein L15	MLOC_68905.1		CUST_1662_PI427708086	0.988633	0.00587042	0	MLOC_2505.1
CUST_26038_PI427708080	7.09882e-05	0.0293117	Acetyl esterase, putative	AK376037		CUST_7451_PI427708080	0.0458078	0.298451	unknown protein; LOCATED IN: chloroplast; EXPRESSED IN: 22 plant structures; EXPRESSED DURING: 13 growth stages; BEST Arabidopsis thaliana protein match is: unknown protein . LENGTH=332	AK356968		CUST_11300_PI427708083	0.876015	6.02387e-07	0	AK376876
CUST_11578_PI427708080	0.0469956	0.0019132	unknown protein; FUNCTIONS IN: molecular_function unknown; INVOLVED IN: biological_process unknown; LOCATED IN: endomembrane system; EXPRESSED IN: 23 plant structures; EXPRESSED DURING: 13 growth stages; Has 20719 Blast hits to 6096 proteins in 607 species: Archae - 22; Bacteria - 3243; Metazoa - 4364; Fungi - 2270; Plants - 237; Viruses - 128; Other Eukaryotes - 10455 (source: NCBI BLink). LENGT…	MLOC_3789.2		CUST_25289_PI427708080	1.1428e-09	0.777836	Chitinase 2	AK369057		CUST_20251_PI427708080	0.876015	0.0296786	Rhodanese/Cell cycle control phosphatase-like protein	AK360671
CUST_7315_PI427708086	0.000206782	0.00785879	0	MLOC_81550.1		CUST_25436_PI427708080	0.0318718	0.900247	unknown protein; BEST Arabidopsis thaliana protein match is: unknown protein . LENGTH=729	AK370327		CUST_2011_PI427708080	0.832982	8.16518e-07	Remorin	MLOC_22521.1
CUST_7315_PI427708083	5.78723e-15	0.0197128	0	MLOC_51665.2		CUST_11159_PI427708083	5.30253e-11	0.290556	0	MLOC_9638.1		CUST_4425_PI427708083	0.876015	2.0218e-07	0	MLOC_31165.1
CUST_5054_PI427708086	9.25793e-09	0.01009	0	MLOC_54594.1		CUST_8520_PI427708080	0.0442543	0.952978	Receptor-like protein kinase	AK376475		CUST_4425_PI427708080	0.880154	8.04424e-07	Dtdp-glucose 4,6-dehydratase, putative	MLOC_61200.4
CUST_23871_PI427708080	8.13613e-10	2.81413e-13	NBS-LRR disease resistance protein family-1	AK356094		CUST_13911_PI427708083	2.73783e-05	0.205769	0	AK376537		CUST_6655_PI427708083	0.878677	0.0357974	0	MLOC_47268.1
CUST_2696_PI427708086	0.00582316	0.000541898	0	MLOC_33131.1		CUST_7265_PI427708080	1.5359e-21	0.150602	Diphthamide biosynthesis protein 2	AK252846.1		CUST_6655_PI427708080	0.876015	0.000970504	High mobility group family	MLOC_77667.1
CUST_2696_PI427708080	7.38861e-07	0.00135576	Tafazzin-like protein	MLOC_44916.2		CUST_9659_PI427708080	0.00925987	0.150593	Unknown protein	MLOC_18254.1		CUST_19422_PI427708080	0.876015	0.000485255	Cell division cycle protein 20	AK354763
CUST_4648_PI427708100	0.0190052	1.19683e-12	0	MLOC_36553.1		CUST_20998_PI427708080	7.07916e-06	0.5896	Transaldolase 2	AK364955		CUST_714_PI427708080	0.886068	0.0018458	OJ000223_09.1 protein	MLOC_7632.3
CUST_19588_PI427708080	0.00845009	0.0214092	RING/U-box superfamily protein LENGTH=196	AK355933		CUST_12098_PI427708080	2.49671e-15	0.544297	Ribosomal RNA apurinic site specific lyase	MLOC_43355.1		CUST_18183_PI427708080	0.934531	2.45801e-09	Protein kinase superfamily protein LENGTH=410	MLOC_59044.2
CUST_349_PI415269222	0.000355261	0.024821	0	TA37823_4513		CUST_4248_PI427708080	0.000403324	0.959726	Cinnamoyl-CoA reductase, putative	MLOC_60115.1		CUST_342_PI415269222	0.888396	3.61155e-07	0	TA35121_4513
CUST_4341_PI427708080	0.0151905	1.43958e-08	Beta-D-xylosidase	MLOC_60721.1		CUST_12875_PI427708083	4.83545e-07	0.29377	0	MLOC_61059.1		CUST_2545_PI427708086	0.876015	5.03139e-05	0	MLOC_31978.1
CUST_19631_PI427708080	0.0213362	1.61623e-09	Endonuclease III-like protein 1, putative, expressed	AK356205		CUST_11385_PI427708080	0.0386969	0.0931964	DNA repair protein REV1	MLOC_36636.1		CUST_21134_PI427708080	0.876015	0.0131201	Integral membrane protein	AK365656
CUST_3307_PI427708080	2.18414e-09	0.000734065	60S ribosomal protein L18a	MLOC_54834.1		CUST_13126_PI427708080	6.00949e-15	0.421736	FAR1-related sequence 3 LENGTH=851	MLOC_53882.4		CUST_6299_PI427708080	0.507211	1.72606e-06	NAD dependent epimerase/dehydratase family protein	MLOC_73732.1
CUST_24579_PI427708080	2.65964e-25	4.16969e-05	Histone H4	AK362824		CUST_9919_PI427708080	0.00067654	0.0546953	Heavy metal transport/detoxification superfamily protein LENGTH=77	MLOC_20870.1		CUST_25121_PI427708080	0.876015	2.16781e-07	Domain of unknown function (DUF23) LENGTH=496	AK367368
CUST_17401_PI427708080	0.0468555	1.40832e-05	Phosphatidate cytidylyltransferase	AK366801		CUST_279_PI427708083	2.10491e-08	0.607342	0	MLOC_54038.3		CUST_13905_PI427708083	0.90096	4.54263e-08	0	AK376176
CUST_2398_PI427708086	0.00988285	2.24343e-05	0	MLOC_30804.1		CUST_26012_PI427708080	0.0177933	0.675702	Cysteine/Histidine-rich C1 domain family protein	AK375774		CUST_11916_PI427708100	0.876015	1.32707e-06	0	MLOC_82047.2
CUST_21220_PI427708080	0.0183986	0.00166448	Citrate transporter family protein	AK366052		CUST_25463_PI427708080	0.00162735	0.626035	Histone H2B	AK370551		CUST_4302_PI427708080	0.808907	0.00347896	Ubiquitin activating enzyme 2	MLOC_60529.1
CUST_14873_PI427708080	0.0409463	0.000347364	Kinase, putative	MLOC_65678.5		CUST_24239_PI427708080	0.00331213	0.0605961	Protein FAM50A, putative	AK359567		CUST_13174_PI427708083	0.840425	1.36237e-05	0	MLOC_73671.1
CUST_10886_PI427708083	7.2458e-06	3.20614e-12	0	MLOC_81607.1		CUST_19058_PI427708080	4.23116e-07	0.421346	TATA-box binding protein, putative	AK251727.1		CUST_26127_PI427708080	0.876672	0.000338798	SAUR-like auxin-responsive protein family LENGTH=110	AK376866
CUST_22833_PI427708080	7.00616e-13	0.00286578	F-box family-3	AK375400		CUST_18679_PI427708080	0.0170225	0.825074	tRNA-dihydrouridine synthase	AK249340.1		CUST_21150_PI427708080	0.876015	7.06715e-05	Dentin sialophosphoprotein-like protein	AK365722
CUST_25334_PI427708080	0.00176672	0.000130166	AIG2-like (avirulence induced gene) family protein LENGTH=187	AK369398		CUST_18628_PI427708080	0.00219376	0.189437	Elongation factor 1-alpha	AK248954.1		CUST_18687_PI427708080	0.375334	9.78055e-08	Nucleolar protein 5	AK249392.1
CUST_7608_PI427708083	3.37078e-06	0.0207844	0	MLOC_54329.1		CUST_22803_PI427708080	0.000340246	0.87648	Phi-1-like phosphate-induced protein	AK375248		CUST_25044_PI427708080	0.876015	0.000173038	Ubiquinone/menaquinone biosynthesis methyltransferase ubiE	AK366633
CUST_1964_PI427708086	0.000527299	0.0203038	0	MLOC_27441.1		CUST_2959_PI427708086	7.48529e-09	0.781092	0	MLOC_35484.1		CUST_16457_PI427708080	0.876015	1.78438e-05	Transmembrane protein	MLOC_77804.1
CUST_25141_PI427708080	9.56369e-07	0.0345313	unknown protein; INVOLVED IN: biological_process unknown; LOCATED IN: cell wall; EXPRESSED IN: 24 plant structures; EXPRESSED DURING: 15 growth stages; Has 1807 Blast hits to 1807 proteins in 277 species: Archae - 0; Bacteria - 0; Metazoa - 736; Fungi - 347; Plants - 385; Viruses - 0; Other Eukaryotes - 339 (source: NCBI BLink). LENGTH=300	AK367566		CUST_13651_PI427708083	2.67782e-07	0.703794	0	AK357885		CUST_22265_PI427708080	0.876015	4.76199e-07	Early-responsive to dehydration stress-related protein	AK372113
CUST_19747_PI427708080	0.0222682	2.21542e-06	'putative beta-1,3-glucanase'	AK356972		CUST_2575_PI427708080	1.27394e-06	0.88268	Expansin 1	MLOC_43237.1		CUST_3110_PI427708086	0.940267	0.0438284	0	MLOC_3694.1
CUST_12477_PI427708083	0.0158065	0.0154672	0	MLOC_4514.1		CUST_9304_PI427708080	1.61687e-06	0.851713	p21-activated protein kinase-interacting protein 1-like protein	MLOC_15275.1		CUST_1337_PI427708080	0.918033	4.83642e-11	Aspartate aminotransferase	MLOC_13742.1
CUST_18064_PI427708080	0.000132275	3.10823e-10	Leucine-rich repeat receptor-like kinase	MLOC_51215.1		CUST_1321_PI427708080	0.00368223	0.102517	Zim17-type zinc finger protein LENGTH=170	MLOC_13623.3		CUST_13890_PI427708083	0.385517	0.00217885	0	AK375193
CUST_4743_PI427708086	0.0134503	0.00637635	0	MLOC_50909.1		CUST_4685_PI427708080	9.10795e-07	0.0519081	Diphosphomevalonate decarboxylase	MLOC_62766.1		CUST_11932_PI427708100	0.786648	1.4659e-08	0	MLOC_8290.1
CUST_23034_PI427708080	0.0228151	0.00148975	Actin cytoskeleton-regulatory complex protein pan1	AK376429		CUST_18814_PI427708080	7.37283e-06	0.843852	Ubiquitin domain containing 1	AK250223.1		CUST_5324_PI427708083	0.876015	0.000179648	0	MLOC_38125.1
CUST_2370_PI427708080	0.00471587	2.64671e-07	Lipoxygenase	MLOC_37378.1		CUST_3647_PI427708080	1.65875e-06	0.414312	Unknown protein	MLOC_56689.1		CUST_19345_PI427708080	0.412922	2.64207e-10	Receptor protein kinase, putative	AK354249
CUST_11150_PI427708083	0.0105283	1.20202e-05	0	MLOC_9596.1		CUST_8275_PI427708080	1.5999e-08	0.257159	Yippee-like protein	AK372342		CUST_24386_PI427708080	0.932472	0.00244369	Coatomer subunit zeta-1	AK360946
CUST_13955_PI427708083	0.013289	0.0156677	0	AK250498.1		CUST_11700_PI427708080	0.00150021	0.0916124	GDSL esterase/lipase	MLOC_38791.1		CUST_22326_PI427708080	0.876015	8.83267e-07	U3 small nucleolar RNA-interacting protein, putative	AK372511
CUST_4275_PI427708080	0.0282268	2.84232e-10	Reticulon family protein LENGTH=225	MLOC_60331.1		CUST_17140_PI427708080	0.00082874	0.400774	Acyl-CoA N-acyltransferases-containing protein	AK248678.1		CUST_20081_PI427708080	0.949081	0.00500494	Protein of unknown function (DUF620) LENGTH=485	AK359336
CUST_19986_PI427708080	0.0413814	0.00522097	Ubiquinone/menaquinone biosynthesis methyltransferase ubiE	AK358582		CUST_11924_PI427708083	0.0484796	0.511717	0	MLOC_27549.2		CUST_21087_PI427708080	0.876015	1.57699e-05	ATPase	AK365368
CUST_3253_PI427708080	1.27568e-05	0.00455649	Symplekin, putative	MLOC_54497.1		CUST_9859_PI427708100	0.00224483	0.0695919	0	MLOC_69705.1		CUST_1492_PI427708080	0.113022	2.21586e-06	Protein of Unknown Function (DUF239) LENGTH=465	MLOC_15042.1
CUST_6489_PI427708080	1.99091e-08	0.0142653	U-box domain-containing protein 44	MLOC_75244.1		CUST_19791_PI427708080	9.2751e-14	0.0875266	ATP-binding cassette protein	AK357263		CUST_210_PI427708080	0.893622	3.57785e-07	5'-nucleotidase surE	MLOC_4270.2
CUST_19261_PI427708080	0.0130814	1.07216e-05	unknown protein; FUNCTIONS IN: molecular_function unknown; INVOLVED IN: biological_process unknown; LOCATED IN: endomembrane system; BEST Arabidopsis thaliana protein match is: unknown protein . LENGTH=557	AK353747		CUST_98_PI427708080	1.6158e-05	0.696415	Dihydroorotase	MLOC_2480.1		CUST_5510_PI427708080	0.736068	0.000811865	60 kDa chaperonin	MLOC_67497.2
CUST_21831_PI427708080	1.06908e-06	0.00192477	Metallophosphoesterase	AK369705		CUST_3335_PI427708086	4.56627e-06	0.146733	0	MLOC_39657.1		CUST_4816_PI427708080	0.0548126	0.0434568	purple acid phosphatase 27 LENGTH=611	MLOC_63625.1
CUST_11641_PI427708083	1.21771e-05	7.9314e-06	0	MLOC_20263.1		CUST_12962_PI427708080	0.000203463	0.0615545	ABC transporter G family member	MLOC_52698.4		CUST_24556_PI427708080	0.91325	1.57296e-09	Transmembrane protein, putative	AK362680
CUST_13871_PI427708080	0.000187513	0.0011806	Kinesin-like protein	MLOC_58630.2		CUST_11046_PI427708080	0.000183969	0.782239	Lysine-specific demethylase REF6	MLOC_33377.1		CUST_22856_PI427708080	0.124945	0.000558355	Protein RHOMBOID-like 1	AK375529
CUST_5497_PI427708080	0.00779862	0.00441859	Regulator of ribonuclease activity a	MLOC_67439.1		CUST_22988_PI427708080	3.69376e-06	0.414892	Cytochrome P450, putative	AK376203		CUST_667_PI427708080	0.876015	4.85524e-10	Oxidoreductase, zinc-binding dehydrogenase family	MLOC_7196.1
CUST_2261_PI427708080	0.0157415	0.000159487	Staphylococcal nuclease domain containing 1	MLOC_36424.1		CUST_22428_PI427708080	9.76667e-09	0.828898	Protein phosphatase 2c, putative	AK373061		CUST_12136_PI427708080	0.629152	0.000108748	Unknown protein	MLOC_43850.1
CUST_1207_PI427708083	0.00250493	0.0293235	0	AK368173		CUST_60_PI427708083	0.00323926	0.915981	0	MLOC_6694.2		CUST_1523_PI427708086	0.876015	3.8118e-06	0	MLOC_23991.1
CUST_15321_PI427708080	0.000786335	0.000584379	Unknown protein	MLOC_68925.3		CUST_13914_PI427708080	1.39171e-20	0.872322	unknown protein; FUNCTIONS IN: molecular_function unknown; INVOLVED IN: biological_process unknown; LOCATED IN: endomembrane system; BEST Arabidopsis thaliana protein match is: unknown protein . LENGTH=557	MLOC_58924.1		CUST_19406_PI427708080	0.876015	2.94024e-08	RNA-binding protein	AK354660
CUST_6664_PI427708086	0.0355219	0.000549061	0	MLOC_75377.1		CUST_274_PI415269222	1.58164e-12	0.549625	0	TA28850_4513		CUST_17161_PI427708080	0.887145	0.0101488	Wound responsive protein	AK249775.1
CUST_14545_PI427708080	0.00924705	0.000989109	Heavy metal transport/detoxification superfamily protein LENGTH=319	MLOC_63373.2		CUST_14298_PI427708083	0.000711917	0.0903309	0	AK369667		CUST_6532_PI427708083	0.876015	8.50717e-06	0	MLOC_46344.1
CUST_4036_PI427708086	0.0304514	0.00660177	0	MLOC_45608.1		CUST_25915_PI427708080	0.0109297	0.731544	Zinc finger protein	AK374770		CUST_2236_PI427708100	0.3104	1.36647e-06	0	MLOC_23173.1
CUST_6057_PI427708083	0.0403502	0.000330996	0	MLOC_43243.1		CUST_24031_PI427708080	8.20202e-06	0.218676	NAD(P)H-quinone oxidoreductase subunit M	AK357595		CUST_6223_PI427708100	0.660886	0.0405622	0	MLOC_45756.1
CUST_21127_PI427708080	6.27898e-09	0.000167817	Rad25/xp-B DNA repair helicase, putative	AK365590		CUST_21055_PI427708080	1.45601e-11	0.354838	Diphthamide biosynthesis protein 2	AK365228		CUST_19391_PI427708080	0.876015	9.78446e-07	Tetratricopeptide repeat (TPR)-like superfamily protein LENGTH=290	AK354552
CUST_3699_PI427708083	6.99163e-07	0.0360868	0	MLOC_25563.1		CUST_7177_PI427708080	0.00460053	0.293344	ER lumen protein retaining receptor	AK250768.1		CUST_4271_PI427708080	0.876015	0.00349607	Regulator of Vps4 activity in the MVB pathway protein	MLOC_60302.1
CUST_24751_PI427708080	9.7326e-05	0.00689639	DnaJ/Hsp40 cysteine-rich domain-containing protein	AK364255		CUST_1737_PI427708080	0.000338096	0.109348	Citrate binding protein, putative, expressed	MLOC_17935.1		CUST_18400_PI427708080	0.876015	0.00678262	Phototropic-responsive NPH3-like protein	MLOC_70558.2
CUST_23575_PI427708080	0.0219626	0.00139322	3-hydroxyisobutyryl-CoA hydrolase, mitochondrial	AK252856.1		CUST_20512_PI427708080	0.00420309	0.125058	Dihydrolipoyllysine-residue succinyltransferase component of 2-oxoglutarate dehydrogenase complex	AK362271		CUST_683_PI427708080	0.130887	0.00266848	serine carboxypeptidase-like 35 LENGTH=480	MLOC_7365.3
CUST_3450_PI427708080	0.000316661	0.000615558	CsAtPR5	MLOC_55612.1		CUST_17194_PI427708080	3.67896e-05	0.492408	Isoflavone reductase, putative, expressed	AK252564.1		CUST_22774_PI427708080	0.876015	6.14406e-05	Core-2/I-branching beta-1,6-N-acetylglucosaminyltransferase family protein LENGTH=395	AK375086
CUST_20452_PI427708080	5.14076e-06	7.88375e-05	Aminotransferase family protein	AK361925		CUST_23625_PI427708080	0.00194348	0.283142	Protein IQ-domain 5	AK353868		CUST_2782_PI427708100	0.876015	0.0388911	0	MLOC_26097.1
CUST_23549_PI427708080	1.82976e-05	0.0192558	Histone H2B	AK252598.1		CUST_6762_PI427708080	3.02536e-08	0.944095	Mitochondrial translocator assembly and maintenance protein 41 homolog	MLOC_80023.2		CUST_19838_PI427708080	0.876015	2.01416e-09	O-fucosyltransferase family protein LENGTH=499	AK357608
CUST_19623_PI427708080	0.00945505	1.09832e-07	Protein kinase, putative	AK356163		CUST_12500_PI427708080	0.00420169	0.0985586	rRNA 2'-O-methyltransferase fibrillarin, putative	MLOC_4782.1		CUST_12615_PI427708080	0.885142	0.000610891	Alpha/beta hydrolase	MLOC_49418.1
CUST_13691_PI427708083	0.0264938	7.37153e-12	0	AK360813		CUST_493_PI415269222	0.0076843	0.883949	0	TA37439_4513		CUST_22790_PI427708080	0.0887703	0.0132363	Poly(RC)-binding protein, putative	AK375184
CUST_19576_PI427708080	0.000463984	0.000676985	40S ribosomal protein S25-1	AK355851		CUST_16119_PI427708080	0.0249061	0.798488	Profilin	MLOC_750.1		CUST_23909_PI427708080	0.876015	3.24707e-09	Glucan endo-1,3-beta-glucosidase, putative	AK356471
CUST_6717_PI427708086	1.0712e-08	0.0015617	0	MLOC_75797.1		CUST_477_PI415269222	1.13355e-06	0.943843	0	TA47805_4513		CUST_214_PI415269222	0.876015	0.0493606	0	TA39481_4513
CUST_3794_PI427708080	7.40745e-06	2.42249e-09	2-aminoethanethiol dioxygenase	MLOC_57623.1		CUST_23479_PI427708080	0.000576602	0.231372	Protein FRA10AC1, putative	AK251846.1		CUST_21664_PI427708080	0.607813	3.25771e-05	PPPDE peptidase domain-containing protein 1	AK368644
CUST_19916_PI427708080	0.00737462	1.40465e-05	Chaperone protein DNAj, putative	AK358088		CUST_6976_PI427708086	0.0183607	0.812207	0	MLOC_78331.1		CUST_1939_PI427708080	0.744415	3.628e-12	Ergosterol biosynthetic protein	MLOC_21213.1
CUST_5887_PI427708083	1.07321e-06	6.31553e-08	0	MLOC_4222.1		CUST_21780_PI427708080	0.000144576	0.968999	HAT family dimerisation domain containing protein, expressed	AK369422		CUST_9152_PI427708080	0.876015	0.0208994	Vernalization insensitive 3	MLOC_13930.1
CUST_17639_PI427708080	0.00454365	1.68381e-06	WD-repeat protein, putative	MLOC_33178.1		CUST_18844_PI427708080	0.0235097	0.754201	Protein disulfide isomerase	AK250421.1		CUST_19159_PI427708080	0.884756	4.234e-06	Phosphoesterase, dhha1	AK252493.1
CUST_1986_PI427708080	0.0438585	6.83707e-12	Glutathione S-transferase	MLOC_21990.1		CUST_12000_PI427708080	0.0036234	0.875809	FAR1-related sequence 6 LENGTH=703	MLOC_4235.4		CUST_13637_PI427708080	0.876015	2.09049e-17	AT hook motif DNA-binding family protein	MLOC_57126.1
CUST_5850_PI427708086	0.0157986	0.000186445	0	MLOC_65611.1		CUST_4592_PI427708086	0.0165688	0.668156	0	MLOC_49853.1		CUST_18646_PI427708080	0.922441	0.0317529	Glutathione S-transferase domain-containing protein	AK249064.1
CUST_25445_PI427708080	0.00808614	9.75086e-06	unknown protein; BEST Arabidopsis thaliana protein match is: unknown protein . LENGTH=194	AK370400		CUST_7355_PI427708080	0.000342356	0.14631	Acetyl xylan esterase A	AK355065		CUST_19077_PI427708080	0.906196	0.0143333	Phosphomevalonate kinase	AK251837.1
CUST_6557_PI427708080	2.32886e-05	0.0013478	Defensin	MLOC_76181.1		CUST_23712_PI427708080	0.000949931	0.22027	tRNA-pseudouridine synthase, putative	AK354632		CUST_22805_PI427708080	0.891239	0.0151094	Mitochondrial carrier protein	AK375253
CUST_11470_PI427708080	1.72746e-09	5.45409e-09	3-hydroxyacyl-CoA dehydratase 3	MLOC_37173.2		CUST_5103_PI427708080	4.86921e-09	0.698516	DNA-directed RNA polymerase III subunit RPC9	MLOC_65073.1		CUST_20560_PI427708080	0.876015	7.73627e-05	C2 calcium/lipid-binding plant phosphoribosyltransferase family protein LENGTH=794	AK362526
CUST_18580_PI427708080	2.97897e-07	0.00473034	Unknown protein	AK248586.1		CUST_6503_PI427708080	0.00634728	0.292891	Ubiquitin carboxyl-terminal hydrolase	MLOC_75364.2		CUST_19263_PI427708080	0.876015	0.0388911	Asparagine synthetase	AK353762
CUST_5232_PI427708080	0.00611545	6.47398e-05	AFG1-like ATPase family protein LENGTH=497	MLOC_65827.2		CUST_13289_PI427708080	0.0251595	0.051353	Lactosylceramide 4-alpha-galactosyltransferase	MLOC_54935.1		CUST_17624_PI427708080	0.876015	0.0317264	Lysine-specific demethylase REF6	MLOC_28138.1
CUST_19921_PI427708080	0.00721649	0.0136133	RNA binding protein, putative	AK358120		CUST_24319_PI427708080	4.42481e-10	0.062074	Chaperone DnaJ-domain containing protein	AK360349		CUST_5181_PI427708080	0.876015	0.000220534	Mitochondrial carrier protein	MLOC_65478.1
CUST_21026_PI427708080	0.0116063	7.41968e-05	Protein kinase superfamily protein LENGTH=408	AK365087		CUST_14129_PI427708083	3.94845e-06	0.869806	0	AK361367		CUST_22903_PI427708080	0.876015	0.030271	Cation efflux family protein LENGTH=471	AK375814
CUST_22702_PI427708080	5.72071e-09	1.70025e-08	Sodium/hydrogen exchanger	AK374624		CUST_7087_PI427708100	6.29298e-07	0.434744	0	MLOC_50440.1		CUST_22095_PI427708080	0.876015	5.31564e-10	Phototropic-responsive NPH3 family protein LENGTH=571	AK371245
CUST_111_PI415269222	8.49087e-18	1.50636e-07	0	TA37678_4513		CUST_7396_PI427708083	0.000702139	0.0711871	0	MLOC_52376.1		CUST_25723_PI427708080	0.876015	1.65335e-06	Pentatricopeptide repeat-containing protein, putative	AK373147
CUST_13704_PI427708083	0.0094541	1.13752e-06	0	AK363524		CUST_19280_PI427708080	2.08722e-06	0.230083	cyclin-dependent kinase C;1 LENGTH=505	AK353875		CUST_5335_PI427708083	0.638707	0.00433812	0	MLOC_38265.1
CUST_996_PI427708083	1.93643e-05	0.000184911	0	AK362872		CUST_3012_PI427708083	0.0234135	0.873153	0	MLOC_21006.1		CUST_9064_PI427708080	0.497163	0.00894686	unknown protein; INVOLVED IN: biological_process unknown; LOCATED IN: chloroplast; Has 50 Blast hits to 41 proteins in 15 species: Archae - 0; Bacteria - 0; Metazoa - 2; Fungi - 0; Plants - 43; Viruses - 0; Other Eukaryotes - 5 (source: NCBI BLink). LENGTH=1184	MLOC_13311.2
CUST_5690_PI427708080	1.37213e-06	7.70338e-08	50S ribosomal protein L18	MLOC_68859.1		CUST_6842_PI427708083	0.0385308	0.907224	0	MLOC_48543.1		CUST_12754_PI427708083	0.197326	0.0266205	0	MLOC_53781.1
CUST_357_PI415269222	5.96026e-08	8.51972e-08	0	TA34089_4513		CUST_19094_PI427708080	0.0458594	0.252397	Guanine nucleotide exchange factor Vps9	AK251992.1		CUST_12754_PI427708080	0.976932	6.19958e-08	Katanin p80 WD40 repeat-containing subunit B1 homolog 1	MLOC_51259.2
CUST_2072_PI427708083	1.43924e-12	1.06271e-10	0	MLOC_1400.1		CUST_22636_PI427708080	0.000144662	0.0861779	Acetyl-coenzyme A synthetase	AK374273		CUST_17203_PI427708080	0.98539	2.52155e-11	Heavy-metal-associated domain-containing protein	AK253040.1
CUST_25152_PI427708080	0.00154275	6.59585e-05	YbaK/prolyl-tRNA synthetase-like protein	AK367671		CUST_6795_PI427708080	5.74605e-06	0.0664153	Chalcone isomerase I	MLOC_80571.3		CUST_18744_PI427708080	0.948794	0.0229303	Chitinase, putative	AK249826.1
CUST_25310_PI427708080	0.000115513	0.0232329	Protein of unknown function (DUF506) LENGTH=291	AK369199		CUST_7839_PI427708080	0.0034162	0.836089	Splicing factor, arginine/serine-rich 7	AK363455		CUST_19993_PI427708080	0.886068	0.0187768	Ketol-acid reductoisomerase	AK358642
CUST_17372_PI427708080	2.20735e-09	0.028644	Ariadne-like ubiquitin ligase	AK364973		CUST_6040_PI427708086	0.0140634	0.0558078	0	MLOC_68106.2		CUST_19175_PI427708080	0.681134	1.01918e-05	Dehydrin 8	AK252668.1
CUST_21335_PI427708080	0.00971259	1.05666e-07	Xylanase inhibitor	AK366716		CUST_3750_PI427708086	2.13754e-20	0.664892	0	MLOC_42924.1		CUST_18209_PI427708080	0.0727413	0.000198297	Patellin-5	MLOC_60492.3
CUST_14258_PI427708080	1.00704e-11	1.19741e-05	DCD (Development and Cell Death) domain protein	MLOC_61306.1		CUST_14161_PI427708083	8.81386e-11	0.0792855	0	AK363147		CUST_19247_PI427708080	0.588608	0.0150365	RNA-binding protein mei2 homologue, putative	AK353650
CUST_5169_PI427708080	1.50005e-07	0.0318329	Post-GPI attachment to proteins factor	MLOC_65373.1		CUST_5594_PI427708086	0.0229398	0.717894	0	MLOC_6248.1		CUST_12008_PI427708083	0.765755	0.0014241	0	MLOC_3024.1
CUST_7399_PI427708080	0.0285949	0.000570522	RING/U-box superfamily protein LENGTH=196	AK355820		CUST_446_PI427708080	1.2374e-06	0.345346	Abscisic stress ripening	MLOC_5645.1		CUST_13807_PI427708080	0.876015	0.0431312	Pentatricopeptide repeat-containing protein, putative	MLOC_58230.2
CUST_22980_PI427708080	0.035649	2.33881e-05	UPF0082 protein	AK376183		CUST_23983_PI427708080	0.000984366	0.209009	Syntaxin 72	AK357072		CUST_8130_PI427708080	0.876015	5.29406e-09	BEL1-like homeodomain protein	AK369249
CUST_21181_PI427708080	0.0482884	0.000132544	calcium exchanger 7 LENGTH=570	AK365870		CUST_1271_PI427708080	0.00479961	0.970212	unknown protein; Has 30201 Blast hits to 17322 proteins in 780 species: Archae - 12; Bacteria - 1396; Metazoa - 17338; Fungi - 3422; Plants - 5037; Viruses - 0; Other Eukaryotes - 2996 (source: NCBI BLink). LENGTH=188	MLOC_13175.1		CUST_26113_PI427708080	0.883937	4.6477e-06	Ovarian cancer-associated gene 2 protein-like protein	AK376730
CUST_2562_PI427708083	0.0367402	0.000816255	0	MLOC_17795.2		CUST_19418_PI427708080	0.0114485	0.281448	Amino acid transporter, putative	AK354741		CUST_21566_PI427708080	0.966514	0.0438845	basic helix-loop-helix (bHLH) DNA-binding superfamily protein LENGTH=368	AK368022
CUST_9785_PI427708080	0.01244	7.56966e-13	Unknown protein	MLOC_19348.1		CUST_23904_PI427708080	5.33164e-06	0.129671	Reductase 2	AK356424		CUST_23982_PI427708080	0.876224	0.00631674	Cellulose synthase	AK357056
CUST_15889_PI427708080	3.80186e-08	0.000395542	Protein of unknown function (DUF1138) LENGTH=83	MLOC_7319.1		CUST_10223_PI427708080	0.00295061	0.652016	60 kDa chaperonin 2	MLOC_24602.2		CUST_23966_PI427708080	0.876015	0.00181325	RING/U-box superfamily protein LENGTH=250	AK356943
CUST_22782_PI427708080	0.000893922	0.00395926	Chromosome undetermined SCAF8327, whole genome shotgun sequence.	AK375138		CUST_24895_PI427708080	2.96013e-06	0.741714	Solute carrier family 22 member 13	AK365301		CUST_22944_PI427708080	0.876015	0.00250292	Adenosylmethionine-8-amino-7-oxononanoate aminotransferase	AK376028
CUST_19237_PI427708080	1.55587e-07	6.35931e-06	Farnesyl pyrophosphate synthase	AK353559		CUST_3075_PI427708080	0.0283823	0.0850228	Harpin-induced protein 1 containing protein, expressed	MLOC_53247.1		CUST_5854_PI427708083	0.876015	0.000188746	0	MLOC_41938.1
CUST_12014_PI427708080	0.00568823	0.000279603	Cystatin	MLOC_42487.1		CUST_25103_PI427708080	0.000254855	0.754732	Nodulin MtN21 /EamA-like transporter-like protein	AK367215		CUST_5926_PI427708080	0.876015	0.000404706	Cyclin-dependent kinase	MLOC_70628.2
CUST_17502_PI427708080	0.00879675	5.01362e-10	Adenine nucleotide alpha hydrolases-like superfamily protein LENGTH=213	AK373707		CUST_5259_PI427708080	0.0148917	0.117846	MADS-box transcription factor 29	MLOC_65966.1		CUST_400_PI415269222	0.877732	0.00294597	0	TA41920_4513
CUST_21305_PI427708080	0.00447122	2.49831e-06	Dtdp-glucose 4,6-dehydratase, putative	AK366489		CUST_20832_PI427708080	0.0365436	0.0747541	Proteasomal ubiquitin receptor ADRM1	AK364101		CUST_4920_PI427708080	0.887685	1.11063e-09	ATP-dependent Clp protease proteolytic subunit	MLOC_64141.1
CUST_19376_PI427708080	4.47553e-10	0.0132102	IBR domain containing protein, expressed	AK354468		CUST_21312_PI427708080	4.77246e-08	0.0793243	jasmonate-zim-domain protein 12 LENGTH=187	AK366531		CUST_24881_PI427708080	0.876015	1.14272e-05	N-carbamoyl-L-amino acid hydrolase (L-carbamoylase)	AK365230
CUST_19562_PI427708080	0.00784196	1.2891e-12	Solute carrier family 35 member E4	AK355781		CUST_1484_PI427708080	0.0120412	0.906126	F-box family protein LENGTH=359	MLOC_14997.1		CUST_992_PI427708086	0.876015	0.000513972	0	MLOC_19731.1
CUST_5464_PI427708080	3.1836e-08	4.13734e-06	Amino-acid permease, putative	MLOC_67247.3		CUST_14178_PI427708083	0.0180013	0.740781	0	AK363521		CUST_22651_PI427708080	0.876015	0.0059031	Glycosyltransferase	AK374365
CUST_7416_PI427708100	0.0031986	0.0148237	0	MLOC_52619.1		CUST_24554_PI427708080	0.0131307	0.485335	Tetratricopeptide repeat (TPR)-like superfamily protein LENGTH=290	AK362645		CUST_19715_PI427708080	0.800319	2.24771e-08	4-coumarate CoA ligase	AK356801
CUST_7107_PI427708080	6.55589e-05	5.72342e-11	Protein of unknown function (DUF 3339) LENGTH=69	AK249084.1		CUST_6812_PI427708100	5.1859e-19	0.092024	0	MLOC_48994.1		CUST_17470_PI427708080	0.876015	0.00338144	Thioredoxin-like protein 4B	AK371335
CUST_7076_PI427708080	0.0324049	4.75038e-11	Flavonol 4-sulfotransferase	AK248525.1		CUST_7801_PI427708086	0.00127047	0.248706	0	MLOC_48090.1		CUST_23878_PI427708080	0.908583	0.000387429	Cycloeucalenol cycloisomerase	AK356202
CUST_2860_PI427708086	1.88768e-08	0.0188445	0	MLOC_34587.6		CUST_14348_PI427708080	2.5864e-11	0.523818	Kinase family protein	MLOC_61906.7		CUST_20390_PI427708080	0.876015	4.19865e-13	Pyruvate phosphate dikinase	AK361560
CUST_13977_PI427708083	0.0483306	3.70406e-08	0	AK252041.1		CUST_3231_PI427708080	0.0205847	0.133608	Peroxidase 6	MLOC_54355.1		CUST_16936_PI427708080	0.144781	3.93949e-05	S-adenosyl-L-methionine-dependent methyltransferases superfamily protein LENGTH=231	MLOC_8340.1
CUST_15_PI427708083	0.00229964	1.07938e-08	0	MLOC_2788.1		CUST_20679_PI427708080	3.30313e-07	0.0903166	Serine carboxypeptidase, putative	AK363226		CUST_18492_PI427708080	0.921425	2.92277e-07	Kinesin-like protein	MLOC_81064.1
CUST_24383_PI427708080	5.05752e-05	1.26178e-05	Protein MEMO1	AK360905		CUST_11818_PI427708080	0.0484351	0.071845	basic helix-loop-helix (bHLH) DNA-binding superfamily protein LENGTH=223	MLOC_40119.1		CUST_23673_PI427708080	0.876015	2.99723e-05	Oxysterol-binding protein, expressed	AK354259
CUST_16026_PI427708080	0.00417774	0.00400171	Unknown protein	MLOC_7422.1		CUST_6035_PI427708080	1.6927e-05	0.683536	Dihydroflavonol 4-reductase	MLOC_71382.1		CUST_8026_PI427708083	0.876015	0.031655	0	MLOC_58373.6
CUST_7100_PI427708080	2.21726e-12	1.24579e-05	Cationic amino acid transporter	AK248871.1		CUST_6035_PI427708086	0.00538951	0.140169	0	MLOC_68054.1		CUST_25918_PI427708080	0.964673	4.3315e-08	Glutaredoxin-like	AK374785
CUST_11810_PI427708080	0.0117071	2.64321e-06	JmjC domain-containing protein	MLOC_40020.2		CUST_19031_PI427708080	6.29298e-07	0.707777	DNA-(Apurinic or apyrimidinic site) lyase	AK251535.1		CUST_2545_PI427708100	0.607269	9.29848e-08	0	MLOC_24757.1
CUST_14058_PI427708080	0.000114593	1.35703e-06	P-loop containing nucleoside triphosphate hydrolases superfamily protein LENGTH=1050	MLOC_59940.2		CUST_7057_PI427708080	0.0231714	0.824602	Polyubiquitin	AK248213.1		CUST_23657_PI427708080	0.876015	0.0337409	unknown protein; Has 30201 Blast hits to 17322 proteins in 780 species: Archae - 12; Bacteria - 1396; Metazoa - 17338; Fungi - 3422; Plants - 5037; Viruses - 0; Other Eukaryotes - 2996 (source: NCBI BLink). LENGTH=125	AK354097
CUST_24094_PI427708080	0.0121569	0.00391208	unknown protein; Has 2 Blast hits to 2 proteins in 1 species: Archae - 0; Bacteria - 0; Metazoa - 0; Fungi - 0; Plants - 2; Viruses - 0; Other Eukaryotes - 0 (source: NCBI BLink). LENGTH=98	AK358175		CUST_13958_PI427708083	0.000210661	0.740243	0	AK250759.1		CUST_1832_PI427708083	0.876015	0.0329262	0	MLOC_11937.4
CUST_18395_PI427708080	1.31175e-08	0.000236603	Purple acid phosphatase	MLOC_70285.1		CUST_4916_PI427708080	0.00014629	0.216208	CRAL/TRIO domain containing protein, expressed	MLOC_64122.1		CUST_16952_PI427708080	0.780381	0.00817939	Dihydroorotate dehydrogenase (quinone)	MLOC_848.2
CUST_3291_PI427708080	7.20447e-05	0.000314303	glucan synthase-like 8 LENGTH=1904	MLOC_54721.2		CUST_16285_PI427708080	0.0165915	0.520291	Ribosomal protein S3	MLOC_76328.1		CUST_7847_PI427708086	0.512045	3.75709e-11	0	MLOC_61892.1
CUST_23849_PI427708080	0.0056882	6.99662e-07	Lipoxygenase	AK355935		CUST_8995_PI427708080	4.69393e-05	0.245789	ATP-dependent RNA helicase	MLOC_12901.2		CUST_25600_PI427708080	0.876015	0.00144067	Universal stress protein 3739	AK371964
CUST_13262_PI427708083	2.21943e-07	0.0382208	0	MLOC_76541.1		CUST_24991_PI427708080	3.58926e-13	0.818168	ABI3-interacting protein 2	AK366197		CUST_1769_PI427708080	0.876015	2.95707e-07	Sugar transporter, putative	MLOC_18334.2
CUST_25220_PI427708080	5.74116e-06	0.0107059	Protein of unknown function (DUF506) LENGTH=294	AK368302		CUST_17929_PI427708080	4.4342e-08	0.776841	C2H2 zinc finger protein	MLOC_15569.1		CUST_9048_PI427708083	0.876015	4.82052e-05	0	MLOC_67261.1
CUST_5730_PI427708086	0.0104887	1.27059e-05	0	MLOC_63945.1		CUST_22287_PI427708080	1.96966e-06	0.508052	Cytosolic Fe-S cluster assembly factor NARFL	AK372289		CUST_5772_PI427708080	0.91404	2.66836e-06	cDNA clone:002-116-F08, full insert sequence	MLOC_69545.2
CUST_11180_PI427708080	0.00120692	0.000402201	CDP-diacylglycerol-inositol 3-phosphatidyltransferase, putative (Phosphatidylinositol synthase, putative)	MLOC_34590.1		CUST_11548_PI427708080	0.0171793	0.411552	Pumilio, putative	MLOC_37686.4		CUST_312_PI415269222	0.876015	0.000341124	0	TA36734_4513
CUST_2781_PI427708086	0.000103281	0.000360335	0	MLOC_33771.1		CUST_24614_PI427708080	6.70102e-09	0.590611	Acyl-CoA-binding domain-containing protein 6	AK363153		CUST_2993_PI427708080	0.876015	0.00959336	Ubiquitin carboxyl-terminal hydrolase family protein LENGTH=395	MLOC_52611.1
CUST_22985_PI427708080	0.0102031	8.04588e-10	Disease resistance protein	AK376198		CUST_4906_PI427708086	0.0484209	0.681323	0	MLOC_53095.1		CUST_11407_PI427708080	0.876015	3.20203e-06	RING/U-box superfamily protein LENGTH=863	MLOC_36739.2
CUST_7532_PI427708080	0.0352566	0.00884894	Phox (PX) domain-containing protein	AK358180		CUST_3714_PI427708086	2.59691e-16	0.0856269	0	MLOC_42639.1		CUST_22821_PI427708080	0.888854	0.00141198	50S ribosomal protein L11	AK375360
CUST_950_PI427708080	3.53972e-14	0.00953723	Protein of unknown function (DUF679) LENGTH=213	MLOC_10893.1		CUST_17167_PI427708080	1.2093e-10	0.213021	CWC15-like protein	AK250213.1		CUST_2993_PI427708083	0.801933	0.0216084	0	MLOC_20827.1
CUST_4213_PI427708100	0.00705749	0.00815812	0	MLOC_33982.1		CUST_10034_PI427708080	0.000183165	0.304759	Cyst nematode resistance protein-like protein	MLOC_22030.1		CUST_26031_PI427708080	0.879667	0.000186517	Mitochondrial glycoprotein family protein-like	AK375969
CUST_13687_PI427708080	0.000369987	1.19223e-05	Cytochrome c oxidase copper chaperone, putative	MLOC_57382.1		CUST_15107_PI427708080	7.85577e-07	0.231375	Ubiquitin-activating enzyme (E1), putative	MLOC_6744.1		CUST_23827_PI427708080	0.905225	7.45195e-06	Translin-associated protein X	AK355669
CUST_22871_PI427708080	1.8809e-05	5.12486e-06	Pyruvate kinase	AK375629		CUST_14100_PI427708083	6.99722e-28	0.978962	0	AK359368		CUST_5803_PI427708080	0.896858	1.22464e-13	Purine permease	MLOC_69728.1
CUST_7346_PI427708080	0.0104887	0.000600514	ABC-1 domain-containing protein	AK354909		CUST_23139_PI427708080	0.002865	0.275337	Unknown protein	AK377144		CUST_6269_PI427708080	0.97284	1.18744e-06	Protein kinase family protein, putative, expressed	MLOC_73409.1
CUST_19328_PI427708080	0.000511135	3.07517e-10	Late embryogenesis abundant (LEA) hydroxyproline-rich glycoprotein family LENGTH=210	AK354135		CUST_8726_PI427708080	0.0029399	0.060548	unknown protein; BEST Arabidopsis thaliana protein match is: unknown protein . LENGTH=187	MLOC_11032.1		CUST_24865_PI427708080	0.876015	0.0277015	BEST Arabidopsis thaliana protein match is: NHL domain-containing protein . LENGTH=180	AK365145
CUST_20609_PI427708080	2.1987e-06	6.42678e-07	TBC1 domain family member 2B	AK362814		CUST_25791_PI427708080	7.54479e-08	0.312374	Cell division cycle and apoptosis regulator protein	AK373880		CUST_17131_PI427708080	0.884746	0.0235887	Protein kinase family protein	MLOC_9984.5
CUST_13864_PI427708080	0.0318229	0.00941822	Cellulose synthase-like A1	MLOC_58561.1		CUST_9606_PI427708080	2.2488e-05	0.114626	Unknown protein	MLOC_17698.1		CUST_19684_PI427708080	0.876726	1.24579e-06	Subtilisin-like serine protease	AK356563
CUST_15980_PI427708080	0.00192145	1.42805e-05	unknown protein; Has 22 Blast hits to 18 proteins in 9 species: Archae - 0; Bacteria - 0; Metazoa - 0; Fungi - 0; Plants - 22; Viruses - 0; Other Eukaryotes - 0 (source: NCBI BLink). LENGTH=687	MLOC_73860.2		CUST_22337_PI427708080	0.00169137	0.821415	Hydroxycinnamoyl transferase	AK372585		CUST_976_PI427708080	0.898576	6.74142e-12	Pyrimidine-specific ribonucleoside hydrolase	MLOC_11064.1
CUST_23940_PI427708080	1.16187e-07	7.41916e-07	Alpha-L-fucosidase 1 domain protein	AK356722		CUST_10066_PI427708080	0.000162362	0.927389	Unknown protein	MLOC_22420.1		CUST_24849_PI427708080	0.123555	0.00920838	Eukaryotic aspartyl protease family protein LENGTH=461	AK365024
CUST_15176_PI427708080	2.07618e-08	0.00157581	CsAtPR5	MLOC_67927.1		CUST_11409_PI427708080	0.000804916	0.47841	3-demethylubiquinone-9 3-O-methyltransferase	MLOC_36746.1		CUST_12136_PI427708100	0.876015	0.00327839	0	MLOC_9434.1
CUST_2584_PI427708100	0.0272352	2.81323e-11	0	MLOC_24947.1		CUST_18390_PI427708080	0.0465495	0.103385	Mitochondrial import inner membrane translocase subunit TIM14	MLOC_7003.1		CUST_1785_PI427708083	0.828097	3.3105e-10	0	MLOC_11556.1
CUST_24119_PI427708080	0.005772	1.82752e-06	RNA-binding protein	AK358372		CUST_5782_PI427708100	1.74037e-06	0.69504	0	MLOC_43090.1		CUST_18662_PI427708080	0.876015	0.0427457	FUNCTIONS IN: molecular_function unknown; INVOLVED IN: regulation of transcription; LOCATED IN: integral to membrane, nucleus; EXPRESSED IN: 20 plant structures; EXPRESSED DURING: 11 growth stages;	AK249206.1
CUST_15366_PI427708080	5.05112e-06	1.67948e-08	Pectinesterase	MLOC_69251.1		CUST_8044_PI427708080	0.00208048	0.343272	Gibberellin receptor GID1L2	AK367444		CUST_20374_PI427708080	0.607804	8.5908e-06	Protein kinase-like	AK361446
CUST_3494_PI427708083	5.64853e-05	2.31974e-06	0	MLOC_24310.1		CUST_19224_PI427708080	0.0231184	0.197167	Nuclear transport factor 2 (NTF2) family protein LENGTH=240	AK253020.1		CUST_4832_PI427708080	0.882988	5.17865e-05	Mitochondrial uncoupling protein 2	MLOC_63716.1
CUST_1280_PI427708080	1.28917e-12	0.000217972	Protein of Unknown Function (DUF239) LENGTH=422	MLOC_13245.1		CUST_970_PI427708083	0.0036057	0.220268	0	AK362297		CUST_21613_PI427708080	0.886917	0.000742711	unknown protein; FUNCTIONS IN: molecular_function unknown; INVOLVED IN: biological_process unknown; LOCATED IN: cellular_component unknown; EXPRESSED IN: 20 plant structures; EXPRESSED DURING: 13 growth stages. LENGTH=131	AK368322
CUST_1280_PI427708086	0.00629245	3.26455e-05	0	MLOC_22284.1		CUST_53_PI427708083	0.0127118	0.0835649	0	MLOC_5904.2		CUST_268_PI427708083	0.101629	0.00175072	0	MLOC_52627.3
CUST_9762_PI427708080	3.10286e-14	1.00442e-07	Defensin	MLOC_19160.1		CUST_14872_PI427708080	0.0139589	0.517465	Subtilisin-like serine protease	MLOC_65676.1		CUST_268_PI427708080	0.876015	0.000534273	Glycerophosphoryl diester phosphodiesterase, putative	MLOC_4597.1
CUST_22423_PI427708080	1.31443e-05	5.0614e-09	F-box domain containing protein	AK373012		CUST_14354_PI427708083	0.00190495	0.461713	0	AK372709		CUST_24950_PI427708080	0.0818743	5.9607e-06	homeobox-leucine zipper protein 3 LENGTH=315	AK365794
CUST_2523_PI427708083	0.00303285	0.00243913	0	MLOC_17523.1		CUST_241_PI415269222	0.038322	0.700029	0	TA34615_4513		CUST_14418_PI427708083	0.876015	6.35931e-06	0	AK375406
CUST_2579_PI427708083	5.75318e-17	0.00562895	0	MLOC_17901.1		CUST_7479_PI427708080	0.011751	0.189378	Beta-1,3-glucuronosyltransferase	AK357462		CUST_13412_PI427708080	0.937137	3.72769e-07	IQ domain-containing protein	MLOC_55669.1
CUST_12217_PI427708080	1.11719e-05	0.00298008	Unknown protein	MLOC_44363.1		CUST_22347_PI427708080	0.0171923	0.620504	Splicing factor, arginine/serine-rich 7	AK372627		CUST_25956_PI427708080	0.734565	2.97248e-06	Dof zinc finger protein 3	AK375174
CUST_6427_PI427708080	7.01241e-08	0.0162077	Ubiquitin-fold modifier 1, putative	MLOC_74792.1		CUST_11630_PI427708100	1.08989e-09	0.0670218	0	MLOC_80528.1		CUST_25599_PI427708080	0.876015	1.07268e-05	AP2-like ethylene-responsive transcription factor	AK371953
CUST_578_PI427708080	4.98401e-06	1.22412e-05	Transposon protein CACTA, En/Spm sub-class	MLOC_6556.10		CUST_7217_PI427708080	0.00445605	0.477595	Proline-rich protein	AK251674.1		CUST_15206_PI427708080	0.881465	0.0381468	cDNA clone:J013035L06, full insert sequence	MLOC_68147.1
CUST_15299_PI427708080	6.45006e-06	4.4071e-13	VQ motif family protein	MLOC_68776.2		CUST_17935_PI427708080	3.01661e-15	0.580956	Flavonol 4-sulfotransferase	MLOC_16007.1		CUST_6086_PI427708080	0.918796	0.00628802	DDT domain-containing protein	MLOC_71794.3
CUST_423_PI415269222	0.0191729	0.00160495	0	TA45965_4513		CUST_7581_PI427708086	0.0200233	0.76857	0	MLOC_999.1		CUST_17996_PI427708080	0.876015	5.04618e-07	MATE efflux family protein LENGTH=486	MLOC_34662.1
CUST_13225_PI427708080	5.32284e-08	1.20911e-06	Histidine-containing phosphotransfer protein	MLOC_54506.1		CUST_7241_PI427708080	1.62935e-05	0.476463	Abscisic stress ripening protein-like protein	AK252200.1		CUST_21969_PI427708080	0.89661	0.0012164	PPPDE peptidase domain-containing protein 1	AK370558
CUST_4826_PI427708080	0.0178829	0.000562453	Alkyl hydroperoxide reductase/ Thiol specific antioxidant/ Mal allergen	MLOC_63677.3		CUST_22751_PI427708080	9.67212e-05	0.722434	tRNA-splicing endonuclease subunit Sen54	AK374977		CUST_17079_PI427708080	0.876015	0.00392595	Cyst nematode resistance protein-like protein	MLOC_9564.1
CUST_10446_PI427708083	0.000682816	0.0470256	0	MLOC_78352.1		CUST_7612_PI427708080	3.76037e-06	0.758262	Protein kinase family protein	AK359767		CUST_6117_PI427708080	0.909557	1.56877e-07	3-dehydroquinate dehydratase	MLOC_72045.2
CUST_541_PI427708083	0.00385459	4.03602e-05	0	MLOC_20917.1		CUST_12934_PI427708080	0.0263895	0.231079	CASP-like protein	MLOC_52511.1		CUST_19007_PI427708080	0.996686	3.35498e-13	60 kDa chaperonin 2	AK251420.1
CUST_11272_PI427708083	0.000318951	1.36236e-05	0	AK367448		CUST_11072_PI427708083	7.58032e-10	0.521848	0	MLOC_9118.1		CUST_23726_PI427708080	0.955836	9.12269e-11	50S ribosomal protein L4	AK354785
CUST_18754_PI427708080	0.000542841	6.35503e-12	Bowman-Birk type trypsin inhibitor	AK249901.1		CUST_2341_PI427708080	4.64307e-14	0.0662728	Chalcone-flavanone isomerase-like protein	MLOC_37029.1		CUST_16197_PI427708080	0.830505	9.53389e-11	Sterol 24-C methyltransferase 2-1	MLOC_75615.1
CUST_580_PI427708080	1.77973e-08	6.56935e-06	Chloride channel G	MLOC_6563.1		CUST_6816_PI427708080	2.1888e-07	0.277807	26S protease regulatory subunit 4 homolog	MLOC_81095.1		CUST_22720_PI427708080	0.645496	4.88548e-05	WRKY transcription factor 21	AK374747
CUST_2379_PI427708083	3.62292e-06	0.00996938	0	MLOC_16492.1		CUST_268_PI415269222	0.00216638	0.32148	0	TA36968_4513		CUST_1528_PI427708080	0.876015	3.913e-08	Agmatine deiminase	MLOC_15403.1
CUST_4842_PI427708080	0.000173271	0.00213406	unknown protein; BEST Arabidopsis thaliana protein match is: unknown protein . LENGTH=90	MLOC_63736.2		CUST_25894_PI427708080	1.65707e-06	0.74686	Histone H2A	AK374620		CUST_11639_PI427708080	0.236402	2.90713e-08	Kinesin-like protein	MLOC_38381.1
CUST_8889_PI427708080	0.0190677	0.000458576	Protein of Unknown Function (DUF239) LENGTH=420	MLOC_12131.1		CUST_7854_PI427708080	0.000806632	0.466562	Cytochrome P450 family protein	AK363686		CUST_24343_PI427708080	0.958564	2.20914e-06	Transcription factor	AK360531
CUST_24241_PI427708080	0.00356177	2.36804e-07	IojAP protein-like protein	AK359585		CUST_23962_PI427708080	8.69148e-07	0.26419	Cycloartenol synthase, putative, expressed	AK356897		CUST_17389_PI427708080	0.876015	7.25913e-06	Oxidoreductase, 2OG-Fe oxygenase family protein	AK365820
CUST_22468_PI427708080	3.33501e-05	0.00122554	Protein of unknown function, DUF584 LENGTH=243	AK373313		CUST_6666_PI427708080	3.78668e-05	0.999873	RNI-like superfamily protein LENGTH=343	MLOC_77923.2		CUST_1545_PI427708100	0.876015	0.00361938	0	MLOC_19427.1
CUST_2086_PI427708080	4.88727e-06	0.0024	Actin-depolymerizing factor 3	MLOC_28088.3		CUST_519_PI427708080	0.0323851	0.0702356	Mitochondrial import inner membrane translocase subunit TIM14	MLOC_6097.1		CUST_22113_PI427708080	0.876015	2.11369e-09	Eukaryotic aspartyl protease family protein LENGTH=461	AK371339
CUST_25166_PI427708080	2.99155e-07	0.0340254	Charged multivesicular body protein 5	AK367793		CUST_11414_PI427708080	0.0323199	0.168958	tRNA pseudouridine synthase Pus10	MLOC_36793.1		CUST_24918_PI427708080	0.876015	1.51928e-08	Plant protein of unknown function (DUF946) LENGTH=566	AK365446
CUST_3341_PI427708080	1.52152e-05	0.0276668	Methylmalonate-semialdehyde dehydrogenase, putative	MLOC_55009.1		CUST_4555_PI427708080	0.024059	0.797947	Alpha-glucosidase	MLOC_61980.1		CUST_2285_PI427708080	0.666434	0.00301551	Vacuolar protein sorting protein, putative	MLOC_36577.2
CUST_21399_PI427708080	0.000782054	0.00295919	Prolyl 4-hydroxylase subunit alpha-1	AK367064		CUST_22071_PI427708080	0.0254252	0.577411	Family of unknown function (DUF566) LENGTH=644	AK371090		CUST_22082_PI427708080	0.759188	0.000389544	Protein kinase superfamily protein LENGTH=314	AK371186
CUST_132_PI427708080	0.0491465	0.0223311	RNA polymerase II-associated protein	MLOC_3122.1		CUST_13628_PI427708080	0.00340861	0.452662	basic helix-loop-helix (bHLH) DNA-binding superfamily protein LENGTH=453	MLOC_57076.2		CUST_4499_PI427708080	0.876015	9.05157e-07	UPF0392 protein	MLOC_61676.1
CUST_21488_PI427708080	0.00924563	0.00231405	succinate dehydrogenase 5 LENGTH=257	AK367550		CUST_1483_PI427708083	5.21013e-05	0.42527	0	AK373544		CUST_24327_PI427708080	0.547311	0.00159195	Cytochrome P450, putative	AK360409
CUST_1420_PI427708080	0.00851283	0.00146405	UDP-N-acetylglucosamine transferase subunit ALG13-like protein	MLOC_14370.1		CUST_6261_PI427708080	0.0128984	0.846916	Endonuclease V family protein	MLOC_73320.3		CUST_7511_PI427708080	0.775172	0.00840108	Cytochrome P450 family protein	AK357876
CUST_8032_PI427708080	0.000138905	0.00331575	Chlorophyll a-b binding protein P4, chloroplastic	AK367223		CUST_23541_PI427708080	1.08869e-07	0.850811	DNA-directed RNA polymerase II subunit RPB4	AK252461.1		CUST_26100_PI427708080	0.876015	9.28966e-05	CRS2-associated factor 1	AK376626
CUST_271_PI415269222	1.21062e-05	2.56895e-11	0	TA54874_4513		CUST_18205_PI427708080	0.00096256	0.236971	cDNA, clone: J090004K22, full insert sequence	MLOC_60243.1		CUST_2269_PI427708083	0.876015	0.028504	0	MLOC_15588.1
CUST_6743_PI427708100	0.00398441	2.02731e-05	0	MLOC_48556.1		CUST_18667_PI427708080	2.95139e-05	0.132196	Lys-63-specific deubiquitinase BRCC36	AK249237.1		CUST_2269_PI427708080	0.108619	8.14405e-14	Laccase-15	MLOC_36472.3
CUST_425_PI427708083	4.36982e-08	2.83943e-06	0	MLOC_67440.4		CUST_25929_PI427708080	0.00292989	0.124877	unknown protein; Has 54 Blast hits to 54 proteins in 22 species: Archae - 0; Bacteria - 0; Metazoa - 29; Fungi - 0; Plants - 24; Viruses - 0; Other Eukaryotes - 1 (source: NCBI BLink). LENGTH=642	AK374866		CUST_24934_PI427708080	0.35892	0.000400913	NADPH--cytochrome p450 reductase, putative	AK365618
CUST_13678_PI427708083	0.000646336	0.00284726	0	AK359966		CUST_1653_PI427708080	0.0168916	0.361848	Calreticulin, putative, expressed	MLOC_16734.1		CUST_23135_PI427708080	0.876015	0.0115152	Anaphase promoting complex subunit 6/cell division cycle protein (IC)	AK377137
CUST_156_PI427708080	5.66059e-31	0.000174799	Glutaredoxin-like protein	MLOC_3661.1		CUST_20828_PI427708080	0.035478	0.288778	Beta-fructofuranosidase	AK364085		CUST_13885_PI427708080	0.616287	0.000726993	P0028E10.10 protein	MLOC_58722.4
CUST_3242_PI427708083	1.52825e-05	1.42148e-09	0	MLOC_22695.1		CUST_9965_PI427708080	0.00920718	0.0699006	Carbonyl reductase, putative	MLOC_21253.1		CUST_1544_PI427708086	0.904855	3.33874e-06	0	MLOC_24184.2
CUST_8344_PI427708100	4.59332e-08	1.46577e-11	0	MLOC_58810.1		CUST_7391_PI427708083	5.78108e-05	0.3059	0	MLOC_52339.1		CUST_113_PI415269222	0.876015	0.000872342	0	TA49205_4513
CUST_7289_PI427708083	0.00456038	5.43194e-12	0	MLOC_51504.1		CUST_11258_PI427708083	1.29082e-40	0.551639	0	AK361833		CUST_25365_PI427708080	0.876015	1.48245e-07	Unknown protein	AK369653
CUST_3535_PI427708080	4.32234e-05	0.00396475	Eukaryotic aspartyl protease family protein LENGTH=474	MLOC_56007.1		CUST_14018_PI427708080	0.00095182	0.293164	Eukaryotic translation initiation factor 3 subunit, putative	MLOC_59709.1		CUST_23602_PI427708080	0.216791	5.03093e-12	1-aminocyclopropane-1-carboxylate synthase	AK353643
CUST_1305_PI427708083	1.49832e-08	0.00407454	0	AK369836		CUST_8141_PI427708083	3.07987e-11	0.0638957	0	MLOC_59362.1		CUST_18909_PI427708080	0.886716	0.000500615	unknown protein. LENGTH=373	AK250799.1
CUST_11286_PI427708080	0.0306982	0.00852744	Transcription factor, putative	MLOC_35590.1		CUST_8414_PI427708080	1.34043e-06	0.447468	Ubiquitin thioesterase otubain-like protein	AK374699		CUST_9789_PI427708080	0.883941	2.09044e-14	unknown protein; FUNCTIONS IN: molecular_function unknown; INVOLVED IN: biological_process unknown; LOCATED IN: endomembrane system; BEST Arabidopsis thaliana protein match is: unknown protein . LENGTH=177	MLOC_19397.1
CUST_4727_PI427708080	0.0238569	6.6794e-05	TP53RK-binding protein	MLOC_62979.1		CUST_18359_PI427708080	0.00751477	0.326272	WD-repeat protein-like	MLOC_68.2		CUST_5064_PI427708080	0.876015	4.86707e-08	3-hydroxy-3-methylglutaryl-coenzyme A reductase	MLOC_64881.2
CUST_651_PI427708083	0.0313819	0.0353133	0	AK250065.1		CUST_4585_PI427708086	0.000131166	0.584432	0	MLOC_49815.1		CUST_16058_PI427708080	0.876015	1.39686e-06	ATP-dependent RNA helicase	MLOC_74447.1
CUST_6267_PI427708080	0.0365623	0.00320336	NAD(P)-binding Rossmann-fold superfamily protein LENGTH=312	MLOC_73381.2		CUST_20535_PI427708080	0.00738103	0.902771	Zinc import ATP-binding protein ZnuC	AK362438		CUST_20807_PI427708080	0.876015	0.0198239	BZIP transcription factor	AK363931
CUST_7506_PI427708080	0.025863	1.46155e-05	Thioredoxin superfamily protein LENGTH=261	AK357772		CUST_13690_PI427708083	0.0102709	0.70755	0	AK360749		CUST_128_PI427708083	0.876015	0.00499046	0	MLOC_16092.1
CUST_10208_PI427708083	0.000841373	0.00792413	0	MLOC_76390.1		CUST_13597_PI427708080	0.000395892	0.879891	BTB/POZ domain containing protein, expressed	MLOC_56876.1		CUST_20793_PI427708080	0.876015	0.00472584	Coproporphyrinogen-III oxidase, aerobic	AK363860
CUST_18469_PI427708080	1.0254e-11	2.36564e-10	ATP-dependent zinc metalloprotease FtsH 1	MLOC_77428.4		CUST_25961_PI427708080	0.000186695	0.878107	Acyl carrier protein	AK375272		CUST_21799_PI427708080	0.876015	0.000547624	WD-40 repeat family protein	AK369512
CUST_279_PI427708080	0.0161189	2.892e-12	3-ketoacyl-CoA synthase	MLOC_4669.1		CUST_13818_PI427708083	0.00597889	0.340509	0	AK371424		CUST_3961_PI427708080	0.876015	0.00601578	Odr-4-like protein	MLOC_58513.2
CUST_13771_PI427708083	0.00133069	0.0304084	0	AK368269		CUST_7052_PI427708080	0.00118839	0.474712	Serine/threonine-protein phosphatase 2A 56 kDa regulatory subunit delta isoform	AK248162.1		CUST_25786_PI427708080	0.876015	0.0139509	Similarity to RNA-binding protein	AK373832
CUST_2974_PI427708086	0.0428199	0.0497326	0	MLOC_35594.1		CUST_14563_PI427708080	1.29751e-05	0.532852	3-hydroxy-3-methylglutaryl-coenzyme A reductase	MLOC_63505.1		CUST_7171_PI427708080	0.984977	3.628e-12	Ferredoxin-3	AK250621.1
CUST_1329_PI427708086	0.0400161	5.10525e-16	0	MLOC_22671.1		CUST_1360_PI427708080	0.0417099	0.550974	Cyclin B2	MLOC_13926.1		CUST_688_PI427708086	0.660886	0.000464241	0	MLOC_16933.1
CUST_3508_PI427708080	0.0207407	0.000172704	Thiamin pyrophosphokinase 1	MLOC_55875.1		CUST_13953_PI427708083	0.0104038	0.0671153	0	AK250335.1		CUST_9199_PI427708080	0.927187	0.00448847	Neutral invertase, putative	MLOC_14316.1
CUST_7968_PI427708080	5.65817e-13	0.0210149	HXXXD-type acyl-transferase family protein LENGTH=469	AK365788		CUST_20083_PI427708080	1.91746e-10	0.288324	DAG protein	AK359352		CUST_9199_PI427708083	0.891435	0.0213713	0	MLOC_68399.1
CUST_4942_PI427708080	0.00373892	2.99238e-13	NAC domain protein	MLOC_64240.2		CUST_14975_PI427708080	0.0171005	0.800057	General transcription factor IIH subunit	MLOC_66457.1		CUST_7202_PI427708080	0.212751	0.000387756	Proline-rich protein	AK251384.1
CUST_760_PI427708080	0.0241512	1.8802e-08	Myb family transcription factor-related protein	MLOC_8187.2		CUST_13818_PI427708080	3.15977e-15	0.182739	F-box-like protein	MLOC_58280.1		CUST_20792_PI427708080	0.925642	0.0210793	Vacuolar processing enzyme 1	AK363858
CUST_1783_PI427708080	0.0204772	9.20338e-10	Triacylglycerol lipase, putative	MLOC_18469.1		CUST_23185_PI427708080	0.0039492	0.492969	Small nuclear ribonucleoprotein Sm D3	AK248512.1		CUST_6919_PI427708100	0.876726	0.000355892	0	MLOC_49539.1
CUST_6792_PI427708086	0.036462	0.0307582	0	MLOC_76575.1		CUST_10330_PI427708080	1.65506e-12	0.172576	Retrotransposon protein, putative, unclassified	MLOC_25812.1		CUST_922_PI427708080	0.876015	7.26188e-12	unknown protein; FUNCTIONS IN: molecular_function unknown; INVOLVED IN: biological_process unknown; LOCATED IN: vacuole; BEST Arabidopsis thaliana protein match is: unknown protein . LENGTH=270	MLOC_10695.1
CUST_17679_PI427708080	0.00077783	1.66278e-05	E3 ubiquitin-protein ligase UHRF1	MLOC_43909.1		CUST_4930_PI427708083	0.0167099	0.638611	0	MLOC_35088.1		CUST_23572_PI427708080	0.876015	0.0314002	40S ribosomal protein SA	AK252834.1
CUST_21142_PI427708080	0.0295773	0.000395269	Receptor expression-enhancing protein 3	AK365693		CUST_18757_PI427708080	0.015243	0.819479	Major facilitator superfamily antiporter, putative, expressed	AK249921.1		CUST_24811_PI427708080	0.876015	3.17078e-05	Phi-1-like phosphate-induced protein	AK364709
CUST_2553_PI427708080	0.0367402	0.0144496	Pentatricopeptide repeat-containing protein, putative	MLOC_39968.2		CUST_22816_PI427708080	0.00108321	0.829524	BURP domain-containing protein	AK375311		CUST_11795_PI427708083	0.876015	0.0113006	0	MLOC_24250.1
CUST_23531_PI427708080	0.0236952	4.33155e-06	UDP-D-glucose epimerase 1	AK252360.1		CUST_22624_PI427708080	0.0174381	0.21015	RNA-binding protein	AK374207		CUST_6133_PI427708083	0.876015	0.0103731	0	MLOC_43769.1
CUST_22926_PI427708080	6.23518e-05	2.55514e-08	Epoxide hydrolase 1	AK375949		CUST_4909_PI427708086	2.81815e-16	0.681546	0	MLOC_53138.1		CUST_19023_PI427708080	0.87877	9.49563e-05	LETM1-like protein LENGTH=872	AK251498.1
CUST_2811_PI427708080	0.00351405	5.61402e-05	Amino acid transporter	MLOC_51108.1		CUST_2664_PI427708086	0.0139589	0.943908	0	MLOC_32937.1		CUST_15813_PI427708080	0.200499	7.41192e-13	Beta-fructofuranosidase	MLOC_72559.1
CUST_4264_PI427708080	0.00376483	1.21635e-06	Oxidoreductase, zinc-binding dehydrogenase family	MLOC_60245.2		CUST_5605_PI427708080	0.0163899	0.472924	BEL1-like homeodomain 1 LENGTH=680	MLOC_68213.2		CUST_25195_PI427708080	0.876015	1.63874e-06	Phospholipid N-methyltransferase	AK368093
CUST_18937_PI427708080	2.2148e-14	0.0164192	3-beta-hydroxysteroid-delta-isomerase	AK250969.1		CUST_22965_PI427708080	0.00079341	0.111188	Mitochondrial ribonuclease P protein 3	AK376123		CUST_8363_PI427708083	0.870614	0.0286092	0	MLOC_61091.2
CUST_20074_PI427708080	0.000359067	2.04827e-06	Kinase-like protein	AK359266		CUST_800_PI427708080	0.0364185	0.87166	Inter-alpha-trypsin inhibitor heavy chain H3	MLOC_9929.1		CUST_8767_PI427708080	0.876015	0.00956126	Mitotic checkpoint serine/threonine-protein kinase BUB1	MLOC_11293.1
CUST_5924_PI427708080	5.16108e-10	0.0233004	unknown protein; INVOLVED IN: biological_process unknown; LOCATED IN: chloroplast stroma, chloroplast; EXPRESSED IN: 23 plant structures; EXPRESSED DURING: 13 growth stages; Has 118 Blast hits to 118 proteins in 41 species: Archae - 0; Bacteria - 42; Metazoa - 0; Fungi - 0; Plants - 56; Viruses - 0; Other Eukaryotes - 20 (source: NCBI BLink). LENGTH=425	MLOC_70609.1		CUST_26026_PI427708080	3.08259e-17	0.467423	RNA-binding protein	AK375907		CUST_23742_PI427708080	0.876015	0.00561317	Erythronate-4-phosphate dehydrogenase family protein LENGTH=327	AK354949
CUST_17575_PI427708080	4.79568e-05	0.00217041	28 kDa heat-and acid-stable phosphoprotein, putative	MLOC_17702.1		CUST_3131_PI427708080	1.43376e-11	0.493517	Purine permease	MLOC_53765.1		CUST_8954_PI427708083	0.876015	0.00981274	0	MLOC_66529.1
CUST_10522_PI427708080	0.00832861	0.035365	Unknown protein	MLOC_27941.1		CUST_8971_PI427708080	0.0173064	0.0509872	Vacuolar protein-sorting protein 33	MLOC_12712.1		CUST_7155_PI427708083	0.929675	0.000728458	0	MLOC_50476.1
CUST_9911_PI427708083	3.82284e-15	0.000404865	0	MLOC_73940.1		CUST_5914_PI427708083	0.0390065	0.343133	0	MLOC_42387.1		CUST_14605_PI427708080	0.769984	7.6433e-06	Histone-lysine N-methyltransferase E(z)	MLOC_63852.1
CUST_5303_PI427708080	0.000229665	8.50109e-05	Glyceraldehyde-3-phosphate dehydrogenase	MLOC_66206.1		CUST_21933_PI427708080	1.13501e-12	0.758518	Homoserine kinase	AK370298		CUST_25817_PI427708080	0.402713	1.2409e-05	Methyltransferase-like	AK374021
CUST_6045_PI427708083	0.02129	6.30333e-14	0	MLOC_43174.1		CUST_4968_PI427708083	0.000442407	0.0750868	0	MLOC_35373.1		CUST_20777_PI427708080	0.876015	1.4416e-11	Protein kinase, putative, expressed	AK363771
CUST_9120_PI427708080	0.00513444	7.90932e-05	Trypsin inhibitor	MLOC_13695.1		CUST_3185_PI427708083	0.000140862	0.777296	0	MLOC_22306.1		CUST_13869_PI427708083	0.955557	0.00500279	0	AK374209
CUST_2898_PI427708080	4.89053e-05	2.65107e-08	Mitochondrial carrier protein, expressed	MLOC_51937.1		CUST_25525_PI427708080	0.0360323	0.290187	Acyl:coa ligase acetate-coa synthetase-like protein	AK371126		CUST_9369_PI427708080	0.876015	0.0258545	Cell division cycle protein 20	MLOC_15791.1
CUST_24972_PI427708080	0.00210273	0.0302362	Amine oxidase	AK366005		CUST_4706_PI427708080	0.0349292	0.0614061	AIG2-like (avirulence induced gene) family protein LENGTH=187	MLOC_62865.1		CUST_8192_PI427708080	0.613818	5.73084e-09	Cytochrome P450 family protein, expressed	AK370646
CUST_22567_PI427708080	7.47571e-05	0.0066162	NAD dependent epimerase/dehydratase, putative	AK373820		CUST_22576_PI427708080	0.0201571	0.255882	Unknown protein	AK373881		CUST_8192_PI427708083	0.876015	6.05253e-06	0	MLOC_59855.1
CUST_13558_PI427708083	5.26673e-08	2.46507e-06	0	AK249737.1		CUST_13625_PI427708083	9.77902e-09	0.101743	0	AK356147		CUST_9198_PI427708080	0.825616	0.0239005	tRNA-splicing endonuclease, putative	MLOC_14312.4
CUST_11987_PI427708080	0.00118839	2.6671e-07	Unknown protein	MLOC_42238.1		CUST_12190_PI427708080	2.67835e-05	0.979492	Neurobeachin	MLOC_44207.4		CUST_3945_PI427708083	0.876015	0.00145839	0	MLOC_27391.1
CUST_28_PI427708083	0.0323479	0.000277669	0	MLOC_4102.3		CUST_20346_PI427708080	0.0228617	0.0570836	Xyloglucan endotransglucosylase/hydrolase	AK361278		CUST_15484_PI427708080	0.876015	4.43059e-05	Low temperature and salt responsive protein-like	MLOC_70006.1
CUST_24116_PI427708080	0.0224012	6.14576e-12	Protein of unknown function (DUF1336) LENGTH=302	AK358345		CUST_8102_PI427708080	0.0152691	0.0655188	F-box domain containing protein	AK368563		CUST_5373_PI427708083	0.876015	1.94159e-11	0	MLOC_38494.1
CUST_20167_PI427708080	0.00842229	0.000190417	Ubiquitin carboxyl-terminal hydrolase	AK360059		CUST_4308_PI427708080	5.54077e-08	0.358535	ATP-dependent zinc metalloprotease FtsH	MLOC_60552.4		CUST_5373_PI427708080	0.898378	0.000353837	Citrate synthase	MLOC_66594.1
CUST_4841_PI427708100	4.89452e-05	3.51689e-06	0	MLOC_37794.1		CUST_11306_PI427708083	2.29388e-07	0.136355	0	MLOC_10227.1		CUST_422_PI415269222	0.899169	0.0236191	0	CK125381
CUST_12115_PI427708080	1.06151e-10	0.000399075	Unknown protein	MLOC_43558.1		CUST_269_PI427708080	0.00727374	0.988668	Sodium/hydrogen exchanger	MLOC_4602.3		CUST_23428_PI427708080	0.841019	2.29922e-07	Heavy metal transport/detoxification superfamily protein LENGTH=290	AK251315.1
CUST_19354_PI427708080	9.46385e-11	0.000415493	NADH dehydrogenase	AK354319		CUST_20192_PI427708080	0.000139126	0.0670162	CASP-like protein	AK360229		CUST_21183_PI427708080	0.326573	4.01163e-11	Xyloglucan endotransglucosylase/hydrolase protein 32	AK365879
CUST_818_PI427708080	0.0014371	5.03098e-05	Disease resistance protein (CC-NBS-LRR)	MLOC_10032.2		CUST_12625_PI427708080	0.00446793	0.755975	Diaminopimelate decarboxylase	MLOC_49603.1		CUST_2594_PI427708080	0.876015	0.0163067	Lysine-specific demethylase 7A	MLOC_43699.1
CUST_5426_PI427708080	0.0318718	3.04006e-08	Peroxidase 1	MLOC_66985.1		CUST_1470_PI427708080	0.00946982	0.0509175	HAD superfamily hydrolase	MLOC_14917.1		CUST_22410_PI427708080	0.117395	0.04272	Haloacid dehalogenase-like hydrolase (HAD) superfamily protein LENGTH=1057	AK372882
CUST_24293_PI427708080	0.000745014	0.00818832	Thiopurine S-methyltransferase, putative	AK360110		CUST_13062_PI427708080	0.037038	0.303693	tRNA-splicing endonuclease, putative	MLOC_53400.2		CUST_104_PI427708083	0.885518	0.00477713	0	MLOC_12926.1
CUST_821_PI427708080	0.00459139	0.0305767	Progesterone 5-beta-reductase	MLOC_10046.2		CUST_5299_PI427708080	0.00341387	0.808181	Asparaginase, putative	MLOC_66166.11		CUST_5404_PI427708080	0.413906	1.82829e-10	Alpha-glucosidase	MLOC_66806.2
CUST_8853_PI427708080	3.29153e-13	0.0177684	Serine/threonine dehydratase serine racemase	MLOC_11912.1		CUST_768_PI427708083	0.000168801	0.735104	0	AK354907		CUST_4827_PI427708080	0.876015	0.0167207	Protein kinase-3	MLOC_63678.3
CUST_14334_PI427708080	7.70762e-08	0.00271004	Disease resistance-responsive (Dirigent-like protein) family protein	MLOC_61804.1		CUST_2476_PI427708086	1.92186e-05	0.958365	0	MLOC_31463.1		CUST_2582_PI427708080	0.876015	1.03253e-07	Isocitrate dehydrogenase, putative	MLOC_43486.2
CUST_1444_PI427708080	0.0011528	2.14688e-09	Xyloglucan endotransglucosylase/hydrolase protein 22, putative	MLOC_14727.1		CUST_3046_PI427708083	0.00689165	0.816429	0	MLOC_21295.1		CUST_11040_PI427708083	0.402246	4.1815e-05	0	MLOC_8957.1
CUST_3705_PI427708080	3.17408e-07	4.98234e-08	Inter-alpha-trypsin inhibitor heavy chain H3	MLOC_57119.1		CUST_24260_PI427708080	0.000135523	0.257539	Cytochrome P450 family protein	AK359765		CUST_19502_PI427708080	0.876015	8.33312e-12	Alcohol dehydrogenase, putative	AK355314
CUST_4418_PI427708100	7.07916e-06	0.00530868	0	MLOC_35151.1		CUST_2013_PI427708083	0.00176672	0.207734	0	MLOC_1344.1		CUST_11024_PI427708083	0.0675723	0.000253515	0	MLOC_8816.1
CUST_2652_PI427708080	0.000105814	9.21707e-11	2-oxoglutarate (2OG) and Fe(II)-dependent oxygenase superfamily protein LENGTH=349	MLOC_44478.2		CUST_24384_PI427708080	6.22267e-08	0.126591	Aspartate--tRNA ligase-like protein	AK360929		CUST_6612_PI427708083	0.907643	0.000232596	0	MLOC_46961.1
CUST_25732_PI427708080	0.00341202	0.0132527	Cadmium tolerant 1	AK373224		CUST_6964_PI427708083	0.00242088	0.308283	0	MLOC_49236.1		CUST_4149_PI427708080	0.876015	0.000245405	BHLH transcription factor	MLOC_59511.1
CUST_3983_PI427708080	0.0013969	0.0041276	F-box domain containing protein, expressed	MLOC_58598.1		CUST_7537_PI427708080	1.72662e-07	0.487053	Aldehyde oxidase	AK358358		CUST_25674_PI427708080	0.876015	0.000175875	Galactosyltransferase family protein	AK372721
CUST_14813_PI427708080	8.11091e-07	0.0324942	Histone H3	MLOC_6533.1		CUST_14440_PI427708083	2.27062e-09	0.741618	0	AK376318		CUST_23444_PI427708080	0.876015	3.89771e-07	Glycogen synthase	AK251488.1
CUST_19822_PI427708080	0.000230755	0.0287918	Impaired sucrose induction 1-like protein	AK357494		CUST_22382_PI427708080	0.000159115	0.488488	Haloacid dehalogenase-like hydrolase (HAD) superfamily protein LENGTH=254	AK372775		CUST_22391_PI427708080	0.934835	8.2705e-07	Acid phosphatase/vanadium-dependent haloperoxidase-related protein	AK372808
CUST_19833_PI427708080	0.0048464	0.0249201	Betaine aldehyde dehydrogenase	AK357584		CUST_7599_PI427708080	0.0498735	0.145716	Cytochrome P450 family protein	AK359575		CUST_23397_PI427708080	0.649997	0.0252861	Histone H4	AK250965.1
CUST_9010_PI427708080	1.745e-05	0.00899011	Response regulator	MLOC_12999.1		CUST_12656_PI427708080	0.03853	0.938644	SET domain-containing protein SET104	MLOC_50061.1		CUST_747_PI427708083	0.61866	1.04009e-10	0	AK353779
CUST_24817_PI427708080	4.89536e-09	5.74918e-13	NBS-LRR disease resistance protein family-1	AK364760		CUST_7387_PI427708080	2.13642e-06	0.636259	BHLH transcription factor	AK355650		CUST_7820_PI427708080	0.920091	0.000223678	Early responsive to dehydration protein	AK363154
CUST_3505_PI427708080	0.0093056	1.31029e-08	26S protease regulatory subunit	MLOC_55868.3		CUST_12659_PI427708080	4.16526e-12	0.946476	Senescence-associated protein DH	MLOC_50091.1		CUST_2578_PI427708080	0.876015	0.00013453	Nucleic acid binding protein	MLOC_43313.2
CUST_5007_PI427708080	0.0055964	1.32147e-08	unknown protein; BEST Arabidopsis thaliana protein match is: unknown protein . LENGTH=195	MLOC_64650.1		CUST_10915_PI427708100	6.95939e-17	0.895788	0	MLOC_7660.1		CUST_21400_PI427708080	0.876015	1.07023e-14	Hydrolase, alpha/beta fold protein-like	AK367066
CUST_15649_PI427708080	0.000142163	3.76059e-06	B3 domain-containing protein	MLOC_71305.1		CUST_15379_PI427708080	0.00529759	0.694897	Response regulator	MLOC_6930.1		CUST_17209_PI427708080	0.876015	0.00467327	senescence-associated family protein LENGTH=417	AK353715
CUST_1170_PI427708086	0.0107381	0.00015822	0	MLOC_21404.1		CUST_18015_PI427708080	0.000137348	0.899451	Unknown protein	MLOC_3698.1		CUST_7804_PI427708083	0.921031	1.10254e-06	0	MLOC_56362.1
CUST_16274_PI427708080	0.0151905	0.00685157	Unknown protein	MLOC_76253.1		CUST_8466_PI427708080	6.64491e-06	0.227312	Unknown protein	AK375495		CUST_763_PI427708080	0.876015	9.5925e-08	Sua5/YciO/YrdC/YwlC	MLOC_8245.3
CUST_17513_PI427708080	2.2606e-15	1.10288e-06	Unknown protein	AK374873		CUST_5152_PI427708086	0.00412586	0.849198	0	MLOC_56049.1		CUST_8037_PI427708080	0.928254	3.48432e-05	VIP1 protein	AK367339
CUST_3431_PI427708080	3.60873e-05	4.12486e-05	GTP binding protein	MLOC_55532.1		CUST_11850_PI427708080	1.34349e-09	0.491825	Unknown protein	MLOC_40507.1		CUST_19471_PI427708080	0.876015	0.00846078	Zinc finger CCCH domain-containing protein	AK355101
CUST_7859_PI427708080	1.66271e-06	3.87554e-05	Serine/threonine-protein phosphatase	AK363796		CUST_23561_PI427708080	0.00126606	0.73675	Chitinase II	AK252734.1		CUST_12232_PI427708080	0.876015	0.00137639	Phosphatidylinositol N-acetylglucosaminyltransferase subunit C, putative	MLOC_44490.1
CUST_23718_PI427708080	0.0128494	5.45982e-11	N-acetyl-gamma-glutamyl-phosphate reductase	AK354697		CUST_1318_PI427708083	0.023652	0.76302	0	AK370151		CUST_13238_PI427708080	0.0861074	0.00015179	Unknown protein	MLOC_54630.1
CUST_8408_PI427708083	0.00876377	6.83883e-09	0	MLOC_61456.1		CUST_23491_PI427708080	0.00523102	0.675405	Chitinase II	AK251988.1		CUST_21167_PI427708080	0.895397	4.79622e-11	CBL-interacting protein kinase 17	AK365808
CUST_24149_PI427708080	0.0490104	1.01198e-07	BEL1-like homeodomain protein	AK358615		CUST_508_PI427708083	0.00304894	0.733717	0	MLOC_78528.2		CUST_20161_PI427708080	0.876015	0.0030363	Maf family protein, putative, expressed	AK360005
CUST_5629_PI427708086	1.96192e-17	3.79923e-08	0	MLOC_6302.2		CUST_20903_PI427708080	0.000508084	0.728828	Kinase, putative	AK364424		CUST_14462_PI427708080	0.876672	0.00135993	Zn-dependent exopeptidase-like protein	MLOC_62666.1
CUST_24048_PI427708080	0.0038976	1.96007e-06	unknown protein; Has 25 Blast hits to 25 proteins in 9 species: Archae - 0; Bacteria - 0; Metazoa - 0; Fungi - 0; Plants - 25; Viruses - 0; Other Eukaryotes - 0 (source: NCBI BLink). LENGTH=608	AK357786		CUST_10572_PI427708080	3.46383e-19	0.946943	BTB/POZ domain containing protein, expressed	MLOC_28409.1		CUST_9360_PI427708080	0.882121	6.61308e-15	beta glucosidase 40 LENGTH=510	MLOC_15694.3
CUST_4310_PI427708100	0.0465011	7.96484e-07	0	MLOC_34576.1		CUST_5295_PI427708080	0.00995626	0.212147	Early nodulin 20	MLOC_66145.1		CUST_7587_PI427708080	0.402319	3.24707e-09	Phospholipase D4	AK359272
CUST_175_PI427708080	5.22247e-05	0.0180128	Amino acid selective channel protein	MLOC_3872.1		CUST_14498_PI427708080	0.0106777	0.689755	F-box domain containing protein, expressed	MLOC_62970.1		CUST_25170_PI427708080	0.972501	2.11309e-05	Heme oxygenase 1	AK367840
CUST_11312_PI427708080	3.68984e-16	0.00467403	Prenylated Rab acceptor protein 1	MLOC_35934.1		CUST_4001_PI427708086	2.07731e-07	0.101716	0	MLOC_4520.1		CUST_3004_PI427708080	0.876015	0.00849734	Oxygen evolving enhancer protein 3	MLOC_52704.1
CUST_4746_PI427708080	0.000918185	5.03537e-07	60S ribosomal protein L6	MLOC_63134.2		CUST_3541_PI427708080	0.00766653	0.713311	Chlorophyll a-b binding protein 2	MLOC_56052.1		CUST_14914_PI427708080	0.876015	0.0109039	Unknown protein	MLOC_66004.3
CUST_1277_PI427708080	0.00350371	0.000280763	Leucine-rich repeat family protein, putative, expressed	MLOC_13222.3		CUST_5305_PI427708080	1.0102e-18	0.101735	Transcription factor jumonji (JmjC) domain-containing protein-like	MLOC_66228.8		CUST_8177_PI427708100	0.386783	0.026863	0	MLOC_578.1
CUST_15375_PI427708080	3.8529e-05	0.00903601	Pentatricopeptide repeat-containing protein	MLOC_6928.1		CUST_7490_PI427708080	3.43809e-06	0.061076	Transcriptional coactivator/pterin dehydratase LENGTH=220	AK357583		CUST_3004_PI427708083	0.876015	0.000215314	0	MLOC_2092.1
CUST_12328_PI427708100	1.67953e-13	1.13371e-06	0	AK251604.1		CUST_9565_PI427708100	0.000801623	0.0575266	0	MLOC_67545.1		CUST_3477_PI427708080	0.876015	0.0321101	Myb transcription factor	MLOC_55748.1
CUST_25395_PI427708080	0.000476034	2.11642e-06	AT hook motif DNA-binding family protein	AK369953		CUST_9042_PI427708083	2.95646e-12	0.89502	0	MLOC_6719.2		CUST_24296_PI427708080	0.876015	3.25774e-07	GF14 protein	AK360138
CUST_18988_PI427708080	0.000233341	2.21908e-06	Methyltransferase type 11	AK251322.1		CUST_13982_PI427708080	1.62436e-20	0.434087	Unknown protein	MLOC_59423.4		CUST_2455_PI427708083	0.876015	1.48914e-08	0	MLOC_17035.1
CUST_6109_PI427708080	0.000110889	7.25056e-05	Wound-induced basic protein	MLOC_71991.1		CUST_4472_PI427708086	0.00115697	0.457227	0	MLOC_48867.1		CUST_23274_PI427708080	0.876015	2.14101e-07	Signal peptidase complex subunit 3B	AK249531.1
CUST_24373_PI427708080	1.66137e-07	2.63541e-05	Purple acid phosphatase	AK360828		CUST_812_PI427708083	1.87809e-08	0.772262	0	AK356765		CUST_26053_PI427708080	0.876015	1.30324e-10	Zinc finger protein	AK376150
CUST_23873_PI427708080	0.0154944	0.00520781	SET domain protein	AK356136		CUST_13837_PI427708083	0.004369	0.489742	0	AK372583		CUST_3790_PI427708080	0.876015	3.55648e-06	Serine protease	MLOC_57607.1
CUST_7987_PI427708083	0.0348343	4.44165e-08	0	MLOC_57992.1		CUST_2487_PI427708080	3.11431e-13	0.303953	FeS assembly protein SufB	MLOC_38589.1		CUST_13131_PI427708083	0.876015	0.00675324	0	MLOC_72169.1
CUST_184_PI415269222	2.38561e-05	2.12554e-08	0	TA34155_4513		CUST_17911_PI427708080	6.04253e-29	0.0629221	CsAtPR5	MLOC_12995.1		CUST_19146_PI427708080	0.876015	7.68707e-05	Chaperone protein dnaJ 10	AK252387.1
CUST_5027_PI427708080	2.16685e-06	2.23155e-15	Ubiquitin-protein ligase, putative	MLOC_64722.2		CUST_1922_PI427708083	5.58751e-05	0.164421	0	MLOC_12741.1		CUST_4499_PI427708083	0.904599	2.21937e-06	0	MLOC_31675.1
CUST_13468_PI427708083	0.0139701	0.000977826	0	MLOC_9275.1		CUST_19903_PI427708080	8.6825e-07	0.931117	Mitochondrial transcription termination factor-like	AK358008		CUST_438_PI427708086	0.279404	7.29746e-13	0	MLOC_14343.1
CUST_23851_PI427708080	0.00436877	2.52613e-05	Tropinone reductase, putative, expressed	AK355959		CUST_14093_PI427708083	7.96203e-08	0.780579	0	AK359133		CUST_18140_PI427708080	0.876015	0.000215721	Peptidyl-prolyl cis-trans isomerase D	MLOC_56431.2
CUST_6040_PI427708080	0.000397215	3.37341e-07	Wali5 protein	MLOC_71416.1		CUST_13948_PI427708080	0.0088552	0.466113	RING/U-box superfamily protein LENGTH=320	MLOC_59180.2		CUST_8486_PI427708080	0.876015	0.00664663	Transmembrane protein 87A	AK375787
CUST_20093_PI427708080	0.0038671	0.0433521	BES1/BZR1 protein	AK359453		CUST_7790_PI427708083	2.55994e-06	0.109284	0	MLOC_56218.2		CUST_22066_PI427708080	0.923398	0.000289692	DNA repair helicase, putative	AK371067
CUST_11424_PI427708100	0.0156056	0.00646378	0	MLOC_7927.1		CUST_6454_PI427708080	5.063e-08	0.050023	Chaperone protein dnaJ	MLOC_75007.5		CUST_4796_PI427708080	0.876015	6.47817e-10	HPP	MLOC_63464.1
CUST_5289_PI427708080	0.0123958	1.13692e-06	Unknown protein	MLOC_66104.1		CUST_2534_PI427708100	1.35026e-10	0.500947	0	MLOC_24684.1		CUST_1560_PI427708080	0.876015	0.0112887	AP-2 complex subunit beta-1, putative	MLOC_15738.2
CUST_19170_PI427708080	0.00208048	2.79729e-07	Histone H2A	AK252601.1		CUST_6867_PI427708080	4.60271e-11	0.754018	unknown protein; Has 30201 Blast hits to 17322 proteins in 780 species: Archae - 12; Bacteria - 1396; Metazoa - 17338; Fungi - 3422; Plants - 5037; Viruses - 0; Other Eukaryotes - 2996 (source: NCBI BLink). LENGTH=303	MLOC_82028.1		CUST_9199_PI427708100	0.876015	0.000353071	0	MLOC_64889.1
CUST_6040_PI427708083	0.0140484	0.000378562	0	MLOC_4313.1		CUST_9624_PI427708083	0.00241735	0.775013	0	MLOC_71745.1		CUST_14307_PI427708083	0.876015	0.0388833	0	AK370124
CUST_21737_PI427708080	0.0235065	7.49214e-08	Alpha-N-acetylglucosaminidase	AK369109		CUST_5476_PI427708080	0.0355322	0.0735369	KRR1 small subunit processome component-like protein	MLOC_67295.3		CUST_593_PI427708080	0.876015	1.47202e-07	FACT complex subunit SSRP1	MLOC_6673.4
CUST_24335_PI427708080	5.87982e-14	0.000472624	Thioredoxin X	AK360487		CUST_22633_PI427708080	0.000765284	0.068133	unknown protein; BEST Arabidopsis thaliana protein match is: unknown protein . LENGTH=212	AK374268		CUST_25646_PI427708080	0.673686	0.000378393	Methyltransferase	AK372490
CUST_22929_PI427708080	0.00549445	2.11369e-09	Beta-galactosidase	AK375962		CUST_12982_PI427708080	0.00011634	0.670694	Pentatricopeptide repeat-containing protein, putative	MLOC_52822.2		CUST_24640_PI427708080	0.900987	6.43858e-07	Expressed protein (With alternative splicing)	AK363359
CUST_3045_PI427708086	0.0274636	0.000392292	0	MLOC_36170.1		CUST_19423_PI427708080	4.96054e-06	0.854908	Unknown protein	AK354768		CUST_18310_PI427708080	0.876015	8.8206e-16	Phototropic-responsive NPH3 family protein LENGTH=617	MLOC_65070.2
CUST_153_PI427708083	0.0227176	0.0317368	0	MLOC_20008.2		CUST_5210_PI427708083	1.63726e-15	0.336596	0	MLOC_37214.1		CUST_19316_PI427708080	0.890228	1.2044e-15	GDSL esterase/lipase	AK354084
CUST_2980_PI427708100	7.47132e-07	0.000591224	0	MLOC_27211.1		CUST_14111_PI427708080	0.00180145	0.892227	High affinity nitrate transporter	MLOC_60308.1		CUST_21230_PI427708080	0.0927872	0.000245056	Trehalose-6-phosphate synthase	AK366091
CUST_3029_PI427708083	0.0165739	2.19902e-09	0	MLOC_2116.1		CUST_16071_PI427708080	0.0153963	0.391644	Retrotransposon protein, putative, LINE subclass	MLOC_74594.1		CUST_23460_PI427708080	0.975456	2.6118e-05	50S ribosomal protein L21	AK251618.1
CUST_11595_PI427708080	0.00300486	0.000339538	Pectinesterase inhibitor, putative	MLOC_38034.1		CUST_2598_PI427708086	6.25299e-16	0.931848	0	MLOC_32431.1		CUST_24466_PI427708080	0.891756	0.0136469	Unknown protein	AK361736
CUST_19218_PI427708080	2.60613e-14	1.88953e-06	50S ribosomal protein L14	AK252978.1		CUST_18109_PI427708080	0.0302388	0.423234	IAA-amino acid hydrolase ILR1-like 3	MLOC_54858.3		CUST_14292_PI427708083	0.876015	9.70611e-06	0	AK369444
CUST_5089_PI427708080	4.30352e-05	0.00139575	Ribonuclease P protein subunit p25	MLOC_64996.2		CUST_13621_PI427708083	0.0114073	0.834556	0	AK355818		CUST_2582_PI427708083	0.949273	0.0291826	0	MLOC_17922.2
CUST_4083_PI427708100	0.00456038	0.0310028	0	MLOC_3333.1		CUST_6425_PI427708080	0.00163763	0.134654	Pentatricopeptide repeat	MLOC_74780.1		CUST_1124_PI427708100	0.876015	6.21807e-05	0	MLOC_16796.1
CUST_24204_PI427708080	0.00370333	0.0193239	Serine protease	AK359188		CUST_20039_PI427708080	0.0141769	0.0715329	Homeobox leucine zipper protein	AK358936		CUST_18925_PI427708080	0.703574	6.73776e-13	NC domain-containing protein	AK250898.1
CUST_19496_PI427708080	0.00534526	0.00158566	Acetyl-coenzyme A synthetase	AK355259		CUST_10915_PI427708083	0.000409779	0.128358	0	MLOC_81809.1		CUST_18093_PI427708080	0.877732	0.000986166	Saccharopine dehydrogenase family protein, expressed	MLOC_53116.5
CUST_2537_PI427708080	1.54475e-08	6.21331e-10	Nodulin-like / Major Facilitator Superfamily protein LENGTH=533	MLOC_39547.2		CUST_4569_PI427708080	1.49686e-05	0.126689	Cytochrome P450 family protein, expressed	MLOC_62099.1		CUST_13084_PI427708083	0.923897	0.00272339	0	MLOC_70177.1
CUST_6002_PI427708083	0.0190052	0.0207018	0	MLOC_42885.1		CUST_13427_PI427708080	6.0341e-05	0.973793	Cytochrome c-type biogenesis protein ccmH	MLOC_55764.2		CUST_252_PI415269222	0.876015	0.00139298	0	TA31701_4513
CUST_6700_PI427708080	5.82269e-05	0.00105363	Cytochrome P450, putative	MLOC_78716.2		CUST_2646_PI427708080	8.09764e-18	0.915981	Pseudouridine synthase family protein	MLOC_44370.1		CUST_8672_PI427708080	0.974249	2.85952e-05	Thaumatin-like protein 1	MLOC_10662.1
CUST_12320_PI427708080	3.74441e-14	5.76632e-05	Disease resistance protein (CC-NBS-LRR class) family LENGTH=899	MLOC_4541.1		CUST_7853_PI427708083	0.01519	0.140265	0	MLOC_56918.1		CUST_14450_PI427708080	0.39559	0.0082495	Phosphoesterase family protein	MLOC_6260.1
CUST_12118_PI427708080	0.000428969	2.12728e-06	Histone-lysine N-methyltransferase, putative	MLOC_43590.1		CUST_23792_PI427708080	0.00134244	0.659355	unknown protein; FUNCTIONS IN: molecular_function unknown; INVOLVED IN: biological_process unknown; LOCATED IN: endomembrane system; EXPRESSED IN: 17 plant structures; EXPRESSED DURING: 10 growth stages; Has 35333 Blast hits to 34131 proteins in 2444 species: Archae - 798; Bacteria - 22429; Metazoa - 974; Fungi - 991; Plants - 531; Viruses - 0; Other Eukaryotes - 9610 (source: NCBI BLink). LENGTH…	AK355373		CUST_21861_PI427708080	0.284456	0.0274804	Protein of unknown function (DUF594) LENGTH=803	AK369878
CUST_17282_PI427708080	0.0215137	1.90313e-14	GDSL esterase/lipase	AK358459		CUST_5146_PI427708083	0.00600801	0.736972	0	MLOC_36654.6		CUST_21028_PI427708080	0.876015	0.000502784	Exostosin family protein LENGTH=448	AK365090
CUST_8232_PI427708080	0.00602752	0.000206151	Disease resistance protein (CC-NBS-LRR)	AK371430		CUST_20151_PI427708080	2.24842e-14	0.747876	peptide transporter 3 LENGTH=582	AK359923		CUST_2439_PI427708080	0.876015	0.00107588	Syntaxin, putative	MLOC_38005.1
CUST_13894_PI427708083	0.00779028	3.62915e-08	0	AK375404		CUST_11648_PI427708083	0.000765284	0.261456	0	MLOC_20346.1		CUST_257_PI427708080	0.876223	8.73915e-05	unknown protein; Has 25732 Blast hits to 16979 proteins in 961 species: Archae - 144; Bacteria - 1801; Metazoa - 12681; Fungi - 1868; Plants - 912; Viruses - 94; Other Eukaryotes - 8232 (source: NCBI BLink). LENGTH=729	MLOC_4563.1
CUST_2948_PI427708100	0.0179506	0.000510527	0	MLOC_27042.1		CUST_11889_PI427708080	7.10277e-05	0.0718853	GRAS family transcription factor	MLOC_41071.1		CUST_23140_PI427708080	0.910644	0.0016393	unknown protein; BEST Arabidopsis thaliana protein match is: unknown protein . LENGTH=414	AK377145
CUST_6642_PI427708080	0.00475184	6.31257e-09	NADP-dependent glyceraldehyde-3-phosphate dehydrogenase	MLOC_77485.3		CUST_1204_PI427708080	0.0310198	0.0903397	Cytochrome P450	MLOC_12709.1		CUST_5557_PI427708080	0.310947	0.000893408	Senescence-inducible chloroplast stay-green protein	MLOC_67884.1
CUST_7685_PI427708083	0.0111394	2.30945e-12	0	MLOC_55159.1		CUST_8405_PI427708080	7.26695e-08	0.805306	RNA-binding protein RZ-1	AK374569		CUST_2321_PI427708080	0.876015	0.0452099	E3 ubiquitin-protein ligase MARCH6 (CER9?)	MLOC_36840.2
CUST_14022_PI427708083	0.00503478	0.00164418	0	AK355857		CUST_16598_PI427708080	7.90006e-06	0.572975	Retrotransposon protein, putative, LINE subclass	MLOC_79023.1		CUST_19671_PI427708080	0.289373	9.17232e-15	Xyloglucan endotransglucosylase/hydrolase protein 5	AK356496
CUST_7073_PI427708083	0.0360015	3.61175e-07	0	MLOC_49904.1		CUST_7757_PI427708086	8.09647e-05	0.307697	0	MLOC_42580.1		CUST_13551_PI427708083	0.876015	0.0146639	0	AK249221.1
CUST_1633_PI427708083	2.07774e-07	0.0461028	0	MLOC_10417.6		CUST_19388_PI427708080	1.77834e-09	0.621654	UDP-glycosyltransferase	AK354541		CUST_22591_PI427708080	0.991198	2.98515e-11	Phosphatidylinositol N-acetyglucosaminlytransferase subunit P-like protein	AK373965
CUST_18854_PI427708080	2.13737e-05	4.33782e-08	Major facilitator superfamily domain-containing protein	AK250457.1		CUST_8595_PI427708100	0.00445308	0.821375	0	MLOC_60645.1		CUST_18000_PI427708080	0.876015	4.68428e-06	Translation initiation factor	MLOC_3539.1
CUST_777_PI427708083	0.00997039	3.12851e-06	0	AK355213		CUST_5049_PI427708080	1.55751e-05	0.0983081	MADS-box transcription factor 29	MLOC_64819.2		CUST_25370_PI427708080	0.337664	1.84065e-07	Remorin	AK369687
CUST_17945_PI427708080	1.17379e-07	0.000125729	Peroxidase, putative	MLOC_16646.2		CUST_19718_PI427708080	0.0259776	0.74073	C-repeat binding factor 3-like protein	AK356808		CUST_17425_PI427708080	0.793771	1.91661e-06	Fatty acid oxidation complex subunit alpha	AK368595
CUST_14560_PI427708080	1.62261e-05	0.00598759	Pumilio domain-containing protein 12	MLOC_63484.2		CUST_4407_PI427708100	0.000317329	0.0886312	0	MLOC_35095.1		CUST_4349_PI427708080	0.876015	0.00329072	IBR domain containing protein, expressed	MLOC_60778.1
CUST_3847_PI427708080	0.02681	3.35238e-17	Early nodulin-like protein	MLOC_57898.2		CUST_3831_PI427708080	2.25964e-12	0.859149	BSD domain containing protein	MLOC_57812.1		CUST_13454_PI427708080	0.876015	0.0014401	CLIP-associating protein	MLOC_55960.2
CUST_20742_PI427708080	6.31191e-08	0.00268197	Glucose-6-phosphate 1-dehydrogenase	AK363582		CUST_8587_PI427708080	0.0287134	0.284781	Histidine kinase-, DNA gyrase B-, and HSP90-like ATPase family protein	MLOC_10144.1		CUST_389_PI415269222	0.900414	7.59382e-06	0	TA46573_4513
CUST_8371_PI427708080	0.000344195	0.000235548	Mitochondrial transcription termination factor-like	AK374002		CUST_13568_PI427708083	0.0183339	0.131992	0	AK250632.1		CUST_24162_PI427708080	0.876015	0.00138216	Phototropic-responsive NPH3 family protein LENGTH=571	AK358742
CUST_17258_PI427708080	3.27533e-08	2.74953e-09	Unknown protein	AK357053		CUST_3696_PI427708086	0.00398441	0.0580868	0	MLOC_42513.1		CUST_3343_PI427708080	0.876604	0.041236	RING finger and CHY zinc finger domain-containing protein 1	MLOC_55038.1
CUST_6477_PI427708086	2.12414e-07	0.00351742	0	MLOC_73420.1		CUST_7961_PI427708083	2.44331e-05	0.36032	0	MLOC_57803.3		CUST_2119_PI427708086	0.876015	0.00819368	0	MLOC_2867.1
CUST_17020_PI427708080	0.000139461	0.000597132	DNA repair protein radA-like protein	MLOC_9144.1		CUST_3172_PI427708100	1.11522e-05	0.724066	0	MLOC_2835.1		CUST_8336_PI427708080	0.892966	0.00099568	5'-AMP-activated protein kinase subunit gamma	AK373445
CUST_1149_PI427708080	0.00073005	0.00176033	Oxidoreductase, zinc-binding dehydrogenase family protein	MLOC_12234.1		CUST_3977_PI427708100	1.96021e-15	0.236125	0	MLOC_32721.4		CUST_21968_PI427708080	0.883698	0.00319618	Bromodomain-containing factor	AK370547
CUST_8265_PI427708083	0.00654691	0.000525987	0	MLOC_60317.1		CUST_16158_PI427708080	0.00165675	0.513933	Possible membrane protein LEM1	MLOC_75299.1		CUST_20159_PI427708080	0.88422	0.00287655	Protein of unknown function (DUF567) LENGTH=220	AK359987
CUST_23644_PI427708080	0.00115025	2.75597e-09	Prostamide/prostaglandin F synthase	AK353999		CUST_20450_PI427708080	0.00022359	0.356146	Ankyrin repeat-containing protein, putative	AK361918		CUST_18617_PI427708080	0.9909	3.52522e-09	Unknown protein	AK248873.1
CUST_11930_PI427708083	0.00141537	0.0267521	0	MLOC_27839.1		CUST_22539_PI427708080	8.94554e-10	0.136782	Dihydroflavonol 4-reductase	AK373696		CUST_2922_PI427708080	0.876015	6.25254e-06	Homeobox-leucine zipper protein family LENGTH=274	MLOC_52077.2
CUST_22520_PI427708080	0.0136322	6.00476e-06	Eukaryotic aspartyl protease family protein LENGTH=469	AK373613		CUST_710_PI427708080	5.6139e-09	0.359817	NBS-LRR disease resistance protein family-1	MLOC_7601.1		CUST_13608_PI427708083	0.932532	7.74975e-08	0	AK354090
CUST_25794_PI427708080	7.36193e-21	0.000137586	Acyl-CoA thioesterase, putative	AK373886		CUST_10023_PI427708080	0.00474413	0.376574	Aldo/keto reductase	MLOC_21867.4		CUST_21553_PI427708080	0.901145	0.00352033	S-receptor kinase-like	AK367962
CUST_2778_PI427708080	1.38398e-09	0.00298115	Kinetochore protein NDC80-like protein	MLOC_50834.1		CUST_5823_PI427708083	3.98281e-05	0.943708	0	MLOC_41693.1		CUST_22559_PI427708080	0.876015	0.0269119	Kinesin-like protein	AK373790
CUST_18330_PI427708080	1.79725e-15	2.45021e-06	tRNA (guanine-N-7) methyltransferase LENGTH=312	MLOC_66066.1		CUST_5130_PI427708083	2.31104e-11	0.504719	0	MLOC_36511.1		CUST_1683_PI427708080	0.879002	3.87861e-05	Succinyl-CoA ligase [ADP-forming] subunit beta	MLOC_17197.3
CUST_9729_PI427708080	0.000450847	0.00442716	unknown protein; FUNCTIONS IN: molecular_function unknown; INVOLVED IN: response to karrikin; EXPRESSED IN: 21 plant structures; EXPRESSED DURING: 12 growth stages; BEST Arabidopsis thaliana protein match is: unknown protein . LENGTH=117	MLOC_1888.2		CUST_24367_PI427708080	2.99155e-07	0.0502125	Protein kinase superfamily protein LENGTH=349	AK360766		CUST_5727_PI427708083	0.877662	1.10841e-05	0	MLOC_41046.2
CUST_6543_PI427708080	7.0511e-11	0.00505148	Acetyl xylan esterase A	MLOC_75895.1		CUST_15581_PI427708080	4.7293e-10	0.770048	Transmembrane protein 184C	MLOC_70728.1		CUST_2689_PI427708080	0.876015	0.0258357	Beta-lactamase-like protein	MLOC_44822.1
CUST_11580_PI427708080	0.00192557	5.91909e-05	unknown protein; BEST Arabidopsis thaliana protein match is: unknown protein . LENGTH=182	MLOC_37919.1		CUST_21421_PI427708080	0.0314261	0.837436	Acetyl esterase	AK367150		CUST_19841_PI427708080	0.939438	1.27836e-13	3-oxoacyl-[acyl-carrier-protein] synthase	AK357630
CUST_7468_PI427708080	2.00473e-16	6.02081e-07	Short chain dehydrogenase/reductase	AK357257		CUST_2387_PI427708086	0.0329624	0.547974	0	MLOC_3067.1		CUST_427_PI427708080	0.923664	0.000238456	WD-repeat protein	MLOC_5537.3
CUST_8707_PI427708083	0.0146609	7.92786e-11	0	MLOC_64341.2		CUST_1473_PI427708100	0.00565492	0.166962	0	MLOC_19001.1		CUST_4535_PI427708083	0.876015	0.000478613	0	MLOC_31972.1
CUST_7701_PI427708080	1.64462e-12	0.000702119	Thioredoxin X	AK361164		CUST_17736_PI427708080	0.0389331	0.835902	Protein kinase superfamily protein LENGTH=655	MLOC_53824.1		CUST_399_PI415269222	0.11885	3.44833e-13	0	TA43784_4513
CUST_19104_PI427708080	1.00726e-05	7.08344e-08	Phosphoglycerate mutase-like protein	AK252037.1		CUST_16557_PI427708080	0.0149482	0.196171	F-box domain containing protein-like	MLOC_78726.1		CUST_858_PI427708083	0.876015	2.41736e-11	0	AK358266
CUST_381_PI427708080	0.0254861	1.03833e-11	Protein of unknown function (DUF1138) LENGTH=83	MLOC_5218.1		CUST_967_PI427708083	0.0145672	0.242688	0	AK362272		CUST_23124_PI427708080	0.998404	9.788e-05	Deoxycytidine kinase	AK377048
CUST_6616_PI427708080	0.0106306	0.0272579	Exostosin family protein LENGTH=415	MLOC_76930.1		CUST_14002_PI427708083	0.0130694	0.233024	0	AK354723		CUST_4519_PI427708080	0.876015	5.17672e-06	Regulator of chromosome condensation (RCC1) family with FYVE zinc finger domain LENGTH=1139	MLOC_61783.1
CUST_3993_PI427708080	9.67829e-05	6.61989e-06	Class III homeodomain-leucine zipper	MLOC_58644.1		CUST_20614_PI427708080	2.42645e-06	0.593971	Kinase, putative	AK362836		CUST_22575_PI427708080	0.876015	7.11569e-06	Unknown protein	AK373878
CUST_15086_PI427708080	0.00109684	3.88368e-07	5'-AMP-activated protein kinase beta-2 subunit protein LENGTH=261	MLOC_67265.2		CUST_2159_PI427708100	0.000435217	0.758265	0	MLOC_22781.1		CUST_18633_PI427708080	0.876015	0.00216879	ubiquitin protein ligase 6 LENGTH=1029	AK248980.1
CUST_9008_PI427708100	0.0383755	6.70592e-05	0	MLOC_63472.1		CUST_11855_PI427708100	0.00176672	0.254418	0	MLOC_81669.1		CUST_24023_PI427708080	0.876015	2.49707e-06	ATP-dependent zinc metalloprotease FtsH	AK357490
CUST_210_PI415269222	1.6045e-07	5.30372e-08	0	TA37600_4513		CUST_4852_PI427708083	0.00118362	0.44825	0	MLOC_34452.1		CUST_3204_PI427708080	0.876015	0.0237031	Protein kinase superfamily protein LENGTH=350	MLOC_54206.2
CUST_2506_PI427708080	0.00496587	2.25285e-11	GDSL esterase/lipase	MLOC_38823.1		CUST_3247_PI427708083	0.00105327	0.677191	0	MLOC_22717.5		CUST_25955_PI427708080	0.876015	4.53071e-06	Pectate lyase 8	AK375167
CUST_13024_PI427708080	0.000588096	0.00601997	Protein kinase	MLOC_53068.9		CUST_22328_PI427708080	0.00202672	0.54789	F-box domain containing protein	AK372553		CUST_20946_PI427708080	0.837833	0.036318	Late embryogenesis abundant (LEA) hydroxyproline-rich glycoprotein family LENGTH=264	AK364663
CUST_15365_PI427708080	0.0182326	7.32721e-14	unknown protein; BEST Arabidopsis thaliana protein match is: unknown protein . LENGTH=67	MLOC_6925.1		CUST_8974_PI427708080	5.28603e-07	0.351315	FBD-associated F-box protein LENGTH=459	MLOC_12726.1		CUST_10463_PI427708100	0.876015	0.0257621	0	MLOC_73720.1
CUST_23807_PI427708080	3.81305e-05	1.35792e-05	Wound induced protein	AK355456		CUST_3790_PI427708083	6.95655e-14	0.948972	0	MLOC_26205.1		CUST_11070_PI427708083	0.892117	0.00151671	0	MLOC_9116.1
CUST_8433_PI427708080	4.10922e-08	0.0208994	unknown protein; BEST Arabidopsis thaliana protein match is: unknown protein . LENGTH=142	AK375109		CUST_7368_PI427708080	0.0187415	0.0594355	HXXXD-type acyl-transferase family protein LENGTH=457	AK355299		CUST_267_PI427708080	0.876015	0.0220097	Mitochondrial carrier protein-like	MLOC_4592.2
CUST_7682_PI427708086	7.41182e-05	0.00627386	0	MLOC_26582.1		CUST_3354_PI427708100	9.86299e-11	0.678188	0	MLOC_29463.1		CUST_19532_PI427708080	0.6616	0.00129113	Protein kinase	AK355534
CUST_14079_PI427708083	4.73153e-18	6.77887e-05	0	AK358688		CUST_6009_PI427708086	0.000267775	0.753949	0	MLOC_67804.4		CUST_23001_PI427708080	0.876015	2.26456e-05	Mitochondrial calcium uptake 1	AK376271
CUST_24444_PI427708080	0.0306015	0.0048178	Cytochrome P450	AK361509		CUST_4243_PI427708080	1.04802e-08	0.991479	Pyrimidine-specific ribonucleoside hydrolase rihA	MLOC_60090.1		CUST_24156_PI427708080	0.378152	1.42819e-10	Receptor-like kinase	AK358689
CUST_14945_PI427708080	0.00833784	0.000120791	Yellow stripe-like transporter 11	MLOC_66245.1		CUST_13434_PI427708083	3.14461e-05	0.267091	0	MLOC_81721.1		CUST_17302_PI427708080	0.876015	0.00221848	Ethylene-responsive transcription factor 3	AK360018
CUST_5095_PI427708083	0.040966	5.84504e-05	0	MLOC_36200.1		CUST_251_PI427708083	6.20332e-10	0.0604031	0	MLOC_51111.2		CUST_12092_PI427708080	0.910372	0.0430341	FAR1-related sequence 5 LENGTH=788	MLOC_43316.2
CUST_23646_PI427708080	1.96875e-11	5.95228e-07	Transposon protein, putative, CACTA, En/Spm sub-class	AK354022		CUST_176_PI427708080	5.69354e-17	0.0612215	Legumin-like protein	MLOC_3881.1		CUST_13891_PI427708083	0.876015	1.76856e-06	0	AK375202
CUST_14759_PI427708080	0.00218753	1.68628e-10	Wound induced protein	MLOC_64888.1		CUST_4640_PI427708080	0.000176503	0.120858	Unknown protein	MLOC_62531.1		CUST_13906_PI427708083	0.704507	6.32923e-13	0	AK376185
CUST_24120_PI427708080	0.0188033	2.31417e-10	INVOLVED IN: biological_process unknown; LOCATED IN: thylakoid, chloroplast thylakoid membrane, chloroplast; EXPRESSED IN: 22 plant structures; EXPRESSED DURING: 13 growth stages;	AK358376		CUST_6647_PI427708083	0.0018975	0.0754928	0	MLOC_47233.1		CUST_12107_PI427708083	0.876015	0.0371795	0	MLOC_33396.1
CUST_20117_PI427708080	0.000205494	0.00013407	Protein kinase superfamily protein LENGTH=444	AK359668		CUST_17864_PI427708080	0.0350604	0.144408	Unknown protein	MLOC_80940.1		CUST_7324_PI427708080	0.876015	0.0202419	GTP-binding protein	AK354621
CUST_8230_PI427708080	5.63149e-10	0.0301566	IBR domain containing protein, expressed	AK371387		CUST_6128_PI427708086	1.91917e-05	0.443613	0	MLOC_69071.1		CUST_19346_PI427708080	0.883622	0.000370762	Fatty acid oxidation complex subunit alpha	AK354252
CUST_7665_PI427708080	1.03749e-06	9.69212e-07	Glucan endo-1,3-beta-glucosidase	AK360533		CUST_3075_PI427708100	0.000110889	0.749744	0	MLOC_27757.1		CUST_11101_PI427708083	0.876015	5.28294e-06	0	MLOC_9313.1
CUST_1178_PI427708086	0.0179881	1.58128e-17	0	MLOC_21444.1		CUST_1554_PI427708083	7.4581e-07	0.147151	0	AK376077		CUST_21835_PI427708080	0.876015	0.0017936	Protein kinase superfamily protein LENGTH=688	AK369729
CUST_21156_PI427708080	6.04129e-11	8.70301e-08	Cysteine proteinase EP-B	AK365745		CUST_6787_PI427708080	3.73166e-18	0.281736	AT3g47831/T23J7	MLOC_80495.1		CUST_21260_PI427708080	0.876015	0.0313186	Peroxidase superfamily protein LENGTH=337	AK366200
CUST_12901_PI427708080	0.00215573	0.000774085	Chromatin remodeling complex subunit	MLOC_5232.1		CUST_4684_PI427708083	0.00043312	0.565489	0	MLOC_33165.1		CUST_6456_PI427708083	0.108356	6.86647e-05	0	MLOC_45881.1
CUST_15658_PI427708080	4.2421e-05	0.000594252	Unknown protein	MLOC_71337.1		CUST_9027_PI427708080	3.62941e-05	0.252835	Pentatricopeptide repeat-containing protein	MLOC_13075.1		CUST_22436_PI427708080	0.91969	0.0033733	Ethylene receptor-like protein 1	AK373122
CUST_8692_PI427708100	0.000330755	0.0217115	0	MLOC_61298.1		CUST_11170_PI427708083	0.0289426	0.506881	0	MLOC_9699.1		CUST_20191_PI427708080	0.876015	0.00223309	Translation initiation factor IF-2	AK360218
CUST_2785_PI427708083	3.30252e-11	0.00679501	0	MLOC_19193.1		CUST_1508_PI427708080	8.94508e-05	0.131901	Laccase 1	MLOC_15203.1		CUST_2135_PI427708080	0.876015	0.00630611	DCD (Development and Cell Death) domain protein	MLOC_33003.1
CUST_20871_PI427708080	0.0169632	0.00900808	Solute carrier family 35 member C2	AK364293		CUST_11107_PI427708083	1.25273e-06	0.784916	0	MLOC_935.1		CUST_7144_PI427708080	0.946563	2.04023e-05	RNA-binding protein	AK249820.1
CUST_23650_PI427708080	4.94309e-07	0.00490539	Retrotransposon protein, putative, unclassified	AK354043		CUST_10412_PI427708080	3.16809e-07	0.539903	Retrotransposon protein, putative, LINE subclass	MLOC_26805.1		CUST_2906_PI427708080	0.940096	1.76243e-12	HXXXD-type acyl-transferase-like protein	MLOC_51967.2
CUST_22518_PI427708080	0.00503388	5.17415e-05	5'-AMP-activated protein kinase subunit beta-2	AK373583		CUST_2046_PI427708086	0.00116832	0.170512	0	MLOC_28086.1		CUST_15025_PI427708080	0.166866	0.0360706	Leucine-rich repeat receptor-like protein kinase family protein LENGTH=872	MLOC_66818.1
CUST_7218_PI427708083	0.0411272	5.26239e-10	0	MLOC_50927.1		CUST_2534_PI427708083	1.58123e-05	0.847071	0	MLOC_17592.1		CUST_25184_PI427708080	0.57735	1.89017e-07	Receptor kinase, putative	AK368013
CUST_7372_PI427708080	1.09194e-05	3.20844e-06	UDP-Glycosyltransferase superfamily protein LENGTH=490	AK355445		CUST_10921_PI427708100	0.00629245	0.202984	0	MLOC_76636.1		CUST_304_PI427708080	0.933786	1.97396e-11	Coronatine insensitive 1-like protein	MLOC_4800.1
CUST_21527_PI427708080	0.000431631	0.000297522	Ribosomal subunit interface protein	AK367778		CUST_7434_PI427708080	1.62785e-09	0.698385	Squalene synthase	AK356493		CUST_19639_PI427708080	0.916175	9.99129e-06	Glutamate--tRNA ligase-like protein	AK356247
CUST_13800_PI427708080	0.000121622	0.0236748	BTB/POZ domain-containing protein	MLOC_58170.3		CUST_12331_PI427708100	1.85828e-07	0.911201	0	AK250422.1		CUST_2135_PI427708083	0.919162	1.09775e-10	0	MLOC_14553.1
CUST_11002_PI427708083	0.0487083	0.0166352	0	MLOC_8647.2		CUST_7809_PI427708086	1.1722e-10	0.164529	0	MLOC_49676.1		CUST_19485_PI427708080	0.902988	2.02574e-11	S-adenosyl-L-methionine-dependent methyltransferases superfamily protein LENGTH=684	AK355170
CUST_24795_PI427708080	0.027877	0.000349829	unknown protein; BEST Arabidopsis thaliana protein match is: unknown protein . LENGTH=179	AK364609		CUST_4096_PI427708083	0.000354853	0.172619	0	MLOC_28558.2		CUST_13470_PI427708083	0.876015	0.0476774	0	MLOC_9319.1
CUST_14238_PI427708083	1.12573e-05	0.000121326	0	AK366554		CUST_10655_PI427708080	0.00549747	0.164806	CCR4-NOT transcription complex subunit	MLOC_29336.1		CUST_7340_PI427708080	0.876015	8.63326e-05	Splicing factor 4-like protein	AK354858
CUST_25405_PI427708080	0.0395621	6.76534e-05	NAC domain protein,	AK370035		CUST_17494_PI427708080	0.00258714	0.0945461	16.9 kDa class I heat shock protein 2	AK373460		CUST_6456_PI427708080	0.876015	0.000473631	Sucrose synthase	MLOC_75014.5
CUST_25878_PI427708080	8.23105e-05	8.08556e-08	Beta-glucosidase-like glycosyl hydrolase	AK374484		CUST_5892_PI427708080	3.81467e-06	0.32192	Outer envelope pore protein 21, chloroplastic	MLOC_70392.1		CUST_25231_PI427708080	0.876015	1.79336e-05	Nuclear transcription factor Y subunit A-3	AK368372
CUST_2798_PI427708083	0.00334827	0.000230038	0	MLOC_19294.1		CUST_13610_PI427708083	0.0042707	0.758852	0	AK354215		CUST_25215_PI427708080	0.876015	4.63706e-06	Protein of unknown function (DUF810) LENGTH=1101	AK368262
CUST_12143_PI427708100	7.70067e-11	0.0433353	0	MLOC_9500.1		CUST_11642_PI427708080	0.00327611	0.888008	Proteinase inhibitor I4, serpin	MLOC_38407.1		CUST_2151_PI427708080	0.876015	2.76816e-09	Phosphatidylinositol N-acetyglucosaminlytransferase subunit P-like protein	MLOC_34058.1
CUST_6337_PI427708080	3.02789e-08	1.46586e-05	Tubulin-specific chaperone A	MLOC_74122.3		CUST_1599_PI427708080	2.56044e-36	0.787431	Digeranylgeranylglyceryl phosphate synthase	MLOC_16149.3		CUST_1667_PI427708086	0.890901	7.08743e-05	0	MLOC_25067.1
CUST_14946_PI427708080	0.000100325	6.22056e-07	BZIP transcription factor	MLOC_66252.1		CUST_4690_PI427708083	8.94599e-05	0.445841	0	MLOC_33217.1		CUST_6626_PI427708080	0.876015	0.00269675	N-methyl-L-tryptophan oxidase	MLOC_77257.1
CUST_19227_PI427708080	0.00855513	0.0433086	Glycosyltransferase	AK253054.1		CUST_10795_PI427708083	2.94535e-06	0.482658	0	MLOC_80822.1		CUST_17271_PI427708080	0.899815	0.0107779	Ubiquitin	AK357664
CUST_24393_PI427708080	0.000881347	0.0121245	Unknown protein	AK360993		CUST_3925_PI427708080	7.84073e-13	0.988455	Unknown protein	MLOC_58320.2		CUST_752_PI427708080	0.77646	2.8352e-09	Cytochrome P450	MLOC_8043.1
CUST_2339_PI427708080	7.76389e-05	0.00639279	Splicing factor 3B subunit, putative	MLOC_36997.2		CUST_8638_PI427708083	1.78939e-13	0.765016	0	MLOC_63858.5		CUST_24641_PI427708080	0.919521	0.00132736	Protein N-terminal asparagine amidohydrolase	AK363364
CUST_21203_PI427708080	0.00340335	0.0462506	Polyubiquitin	AK365972		CUST_2837_PI427708083	1.32726e-06	0.777808	0	MLOC_1961.1		CUST_25647_PI427708080	0.876015	0.000216508	Receptor-like kinase	AK372498
CUST_6288_PI427708083	3.24289e-07	3.15978e-06	0	MLOC_44847.1		CUST_1932_PI427708080	0.0262757	0.368073	Unknown protein	MLOC_21060.1		CUST_19948_PI427708080	0.914103	5.57199e-05	RNA-binding protein	AK358287
CUST_22579_PI427708080	6.01555e-06	3.05761e-08	Signal peptide peptidase 2	AK373898		CUST_23_PI427708100	2.85665e-11	0.812207	0	AK248779.1		CUST_9837_PI427708080	0.876328	0.0424563	Branched-chain amino acid aminotransferase, putative	MLOC_19884.1
CUST_14355_PI427708083	7.28811e-07	0.00329436	0	AK372718		CUST_23421_PI427708080	3.44026e-11	0.845151	Trypsin-like serine protease	AK251253.1		CUST_18942_PI427708080	0.103809	0.00754339	Proline rich protein	AK251031.1
CUST_12096_PI427708080	0.000657031	1.16133e-09	F-box domain containing protein	MLOC_43345.6		CUST_9896_PI427708083	0.00391975	0.0760548	0	MLOC_73796.1		CUST_18926_PI427708080	0.876015	0.00011262	Nucleobase ascorbate transporter	AK250899.1
CUST_8289_PI427708080	1.04285e-08	0.000116563	Unknown protein	AK372683		CUST_5135_PI427708083	0.000631334	0.230092	0	MLOC_36549.1		CUST_6010_PI427708083	0.904052	0.00144644	0	MLOC_42940.1
CUST_20565_PI427708080	0.000245766	0.000145198	Omega-3 fatty acid desaturase	AK362552		CUST_2520_PI427708086	0.0298869	0.912743	0	MLOC_31820.1		CUST_7436_PI427708100	0.876015	0.0277123	0	MLOC_52742.1
CUST_179_PI427708100	0.0302301	0.0175489	0	MLOC_1078.1		CUST_24211_PI427708080	2.75961e-07	0.0633067	Trypsin-like serine protease	AK359241		CUST_26078_PI427708080	0.876015	0.000188631	Protein of unknown function (DUF1336) LENGTH=302	AK376414
CUST_21125_PI427708080	0.0117999	1.97576e-05	Beta-xylosidase 4	AK365575		CUST_2485_PI427708080	2.06797e-08	0.778445	unknown protein; FUNCTIONS IN: molecular_function unknown; INVOLVED IN: N-terminal protein myristoylation; LOCATED IN: cellular_component unknown; EXPRESSED IN: 23 plant structures; EXPRESSED DURING: 14 growth stages; Has 35 Blast hits to 35 proteins in 12 species: Archae - 0; Bacteria - 0; Metazoa - 0; Fungi - 0; Plants - 35; Viruses - 0; Other Eukaryotes - 0 (source: NCBI BLink). LENGTH=425	MLOC_38551.1		CUST_3327_PI427708100	0.430987	0.00901592	0	MLOC_2931.1
CUST_13288_PI427708080	4.16726e-05	0.00532037	SAC domain protein 9	MLOC_54934.2		CUST_22874_PI427708080	7.0778e-09	0.615094	Aldehyde oxidase	AK375648		CUST_7623_PI427708080	0.876015	0.00594022	ACT domain-containing protein	AK359990
CUST_12976_PI427708080	1.88307e-05	0.0249102	Acetyl-CoA carboxylase	MLOC_52767.2		CUST_23998_PI427708080	0.000310877	0.377642	Lipoxygenase	AK357253		CUST_8953_PI427708080	0.876015	0.000259053	Peptidyl-prolyl cis-trans isomerase B	MLOC_12602.1
CUST_19552_PI427708080	0.0265437	1.91866e-07	unknown protein; LOCATED IN: endoplasmic reticulum; EXPRESSED IN: 24 plant structures; EXPRESSED DURING: 13 growth stages; BEST Arabidopsis thaliana protein match is: unknown protein . LENGTH=617	AK355708		CUST_14760_PI427708080	0.0428199	0.604407	Zinc finger C-x8-C-x5-C-x3-H type family protein LENGTH=310	MLOC_6489.1		CUST_12725_PI427708080	0.477523	1.62571e-13	Histidine-containing phosphotransfer protein	MLOC_51009.1
CUST_22646_PI427708080	0.000102244	2.51014e-09	Glutamyl-tRNA(Gln) amidotransferase subunit A, putative	AK374344		CUST_14234_PI427708083	6.38575e-09	0.125685	0	AK366440		CUST_1714_PI427708080	0.876015	2.47692e-05	S-adenosylmethionine synthase	MLOC_17699.2
CUST_16094_PI427708080	0.013828	0.000403199	Protein of unknown function, DUF538 LENGTH=149	MLOC_74802.1		CUST_8708_PI427708080	2.41097e-13	0.789606	Receptor protein kinase-like	MLOC_10884.2		CUST_566_PI427708080	0.876015	9.77972e-05	BAG family molecular chaperone regulator 3	MLOC_6413.1
CUST_5963_PI427708086	0.0139589	3.13598e-07	0	MLOC_6721.1		CUST_20126_PI427708080	2.88101e-18	0.710094	Phytochromobilin:ferredoxin oxidoreductase, chloroplast, putative	AK359751		CUST_23539_PI427708080	0.884746	0.000109259	SLL1 protein	AK252451.1
CUST_16078_PI427708080	8.32161e-23	0.000909289	Pentatricopeptide repeat-containing protein	MLOC_7466.1		CUST_7390_PI427708083	1.45398e-11	0.796145	0	MLOC_52293.1		CUST_22868_PI427708080	0.876015	0.00246374	Single myb histone 4	AK375619
CUST_12264_PI427708080	0.0100812	0.00382655	SBP (S-ribonuclease binding protein) family protein LENGTH=294	MLOC_44791.1		CUST_6845_PI427708080	0.00120337	0.111737	Hydrolase, alpha/beta fold family protein	MLOC_81630.1		CUST_12709_PI427708080	0.876015	4.46466e-05	Two pore calcium channel protein 1	MLOC_5085.4
CUST_2820_PI427708080	0.0141742	1.59162e-07	Cyclin-like	MLOC_51179.2		CUST_5384_PI427708080	0.000942144	0.282212	UDP-glycosyltransferase	MLOC_66675.1		CUST_24034_PI427708080	0.876015	7.25153e-08	Similarity to receptor protein kinase	AK357612
CUST_10375_PI427708080	0.0441147	2.6013e-08	Protein of Unknown Function (DUF239) LENGTH=404	MLOC_26417.2		CUST_1091_PI427708083	0.00164009	0.593226	0	AK365759		CUST_24594_PI427708080	0.876015	0.0083084	Aldose 1-epimerase, putative	AK362925
CUST_1704_PI427708086	1.06433e-07	5.65137e-05	0	MLOC_2532.1		CUST_10208_PI427708080	1.02842e-07	0.564119	ATP/DNA binding protein	MLOC_24388.12		CUST_1545_PI427708083	0.876015	2.73068e-07	0	AK375700
CUST_4090_PI427708086	0.0318718	1.4461e-07	0	MLOC_46022.1		CUST_6976_PI427708083	1.48758e-05	0.127613	0	MLOC_49341.1		CUST_7745_PI427708080	0.16779	0.0199641	subtilisin-like serine protease 2 LENGTH=764	AK362004
CUST_21730_PI427708080	0.0231234	0.00100101	Gibberellin receptor GID1L2	AK369058		CUST_21520_PI427708080	9.03117e-05	0.492408	Aromatic L-amino acid decarboxylase	AK367736		CUST_7745_PI427708086	0.352514	0.00502075	0	MLOC_40517.1
CUST_16278_PI427708080	0.000592066	6.56254e-07	Unknown protein	MLOC_76272.1		CUST_13530_PI427708083	0.00950097	0.9392	0	MLOC_73149.1		CUST_25833_PI427708080	0.913663	0.0449571	Histone H3	AK374129
CUST_25432_PI427708080	0.00065843	0.00169935	Zinc finger A20 and AN1 domain-containing stress-associated protein	AK370302		CUST_3832_PI427708080	0.000107934	0.0805975	ADP,ATP carrier protein	MLOC_57816.6		CUST_2800_PI427708080	0.876015	0.00586378	Phosphatidylinositol-4-phosphate 5-kinase	MLOC_51052.3
CUST_338_PI427708080	1.63545e-05	0.0282293	GDSL esterase/lipase	MLOC_5005.2		CUST_13784_PI427708080	2.21864e-10	0.52518	Methionine S-methyltransferase, putative	MLOC_58054.4		CUST_736_PI427708080	0.876015	0.00028381	Methyltransferase, FkbM family protein, expressed	MLOC_7855.1
CUST_1487_PI427708080	1.07183e-05	1.05457e-16	Caleosin related protein	MLOC_15020.1		CUST_169_PI427708086	0.000667935	0.749684	0	MLOC_10885.1		CUST_11672_PI427708080	0.876015	5.89091e-11	DNA-directed RNA polymerase	MLOC_38587.1
CUST_24966_PI427708080	1.23974e-05	0.0216547	F-box/RNI-like/FBD-like domains-containing protein LENGTH=441	AK365964		CUST_3209_PI427708086	1.38712e-13	0.119093	0	MLOC_38293.1		CUST_25785_PI427708080	0.235416	7.18448e-06	ZIM motif family protein	AK373818
CUST_19119_PI427708080	0.0470108	1.38437e-07	Cytochrome P450 family protein, expressed	AK252161.1		CUST_7960_PI427708086	5.05604e-14	0.210222	0	AK249329.1		CUST_1561_PI427708080	0.876015	0.0361693	Mitochondrial carrier protein-like	MLOC_15743.3
CUST_20237_PI427708080	2.23485e-07	0.000233375	Heat shock protein 90	AK360584		CUST_22392_PI427708080	3.3463e-21	0.194552	Polyglutamine-binding protein 1	AK372810		CUST_890_PI427708080	0.818953	0.000269778	ATP dependent RNA helicase, putative	MLOC_10478.2
CUST_4118_PI427708086	2.90469e-14	0.0284162	0	MLOC_46279.1		CUST_25424_PI427708080	2.43747e-05	0.544833	Mitochondrial transcription termination factor-like	AK370205		CUST_63_PI427708083	0.882208	0.000679138	0	MLOC_6982.3
CUST_4118_PI427708083	0.000241904	2.53365e-06	0	MLOC_28790.1		CUST_5941_PI427708086	0.000501356	0.255508	0	MLOC_66833.3		CUST_11656_PI427708083	0.961204	0.0244578	0	MLOC_20553.1
CUST_9920_PI427708083	7.50628e-13	0.0032683	0	MLOC_74011.2		CUST_5047_PI427708086	5.8129e-05	0.496122	0	MLOC_54491.1		CUST_23555_PI427708080	0.973223	8.11328e-07	3-ketoacyl-CoA synthase	AK252678.1
CUST_13783_PI427708080	3.2742e-05	0.00873824	Methyltransferase MT-A70 family protein LENGTH=414	MLOC_58050.4		CUST_19268_PI427708080	2.33805e-10	0.280884	unknown protein; INVOLVED IN: biological_process unknown; LOCATED IN: chloroplast; EXPRESSED IN: 22 plant structures; EXPRESSED DURING: 13 growth stages; Has 74 Blast hits to 74 proteins in 29 species: Archae - 0; Bacteria - 19; Metazoa - 0; Fungi - 0; Plants - 49; Viruses - 0; Other Eukaryotes - 6 (source: NCBI BLink). LENGTH=226	AK353812		CUST_16090_PI427708080	0.740209	0.00639865	Vacuolar sorting protein 39 LENGTH=1000	MLOC_74741.1
CUST_1673_PI427708080	0.0267102	0.000753604	Beta-galactosidase	MLOC_17055.1		CUST_15051_PI427708080	4.49071e-05	0.889257	F-box domain containing protein	MLOC_66991.1		CUST_20840_PI427708080	0.876015	1.14765e-08	Kinase family protein	AK364134
CUST_8105_PI427708083	0.00335179	0.0155213	0	MLOC_59089.1		CUST_10229_PI427708100	0.00013018	0.194061	0	MLOC_7221.1		CUST_63_PI427708080	0.0573762	1.16686e-07	FUNCTIONS IN: molecular_function unknown; INVOLVED IN: biological_process unknown; LOCATED IN: cellular_component unknown; BEST Arabidopsis thaliana protein match is: oxidative stress 3 . LENGTH=155	MLOC_1248.1
CUST_190_PI415269222	0.037585	0.00313698	0	TA38681_4513		CUST_5209_PI427708083	0.010583	0.350151	0	MLOC_37213.1		CUST_4966_PI427708080	0.956301	0.000565784	RING finger protein	MLOC_64401.2
CUST_5933_PI427708080	1.08368e-05	0.00186279	Lipoxygenase	MLOC_70664.2		CUST_9824_PI427708100	0.00137998	0.597228	0	MLOC_69472.1		CUST_2444_PI427708086	0.878954	0.0036678	0	MLOC_31184.1
CUST_19194_PI427708080	0.0434848	1.32127e-07	Oligopeptidase B	AK252762.1		CUST_21865_PI427708080	4.65218e-09	0.172775	UDP-glycosyltransferase	AK369917		CUST_19809_PI427708080	0.889514	0.0130188	Ulp1 protease family, C-terminal catalytic domain containing protein, expressed	AK357374
CUST_3049_PI427708080	0.00109684	0.00493885	Squalene/phytoene synthase	MLOC_53088.1		CUST_1498_PI427708083	1.44316e-09	0.632355	0	AK373969		CUST_12555_PI427708083	0.490034	0.00404515	0	MLOC_47037.1
CUST_3934_PI427708080	9.69998e-06	0.00082928	ATP-binding domain-containing protein	MLOC_58390.1		CUST_21810_PI427708080	2.70431e-07	0.543271	SPX domain-containing protein 2	AK369559		CUST_10309_PI427708083	0.876015	0.0263443	0	MLOC_77161.1
CUST_22888_PI427708080	1.84136e-07	0.00689872	Charged multivesicular body protein 2a	AK375733		CUST_6047_PI427708080	7.71729e-08	0.133635	Fasciclin-like arabinogalactan-protein 2-like	MLOC_71470.1		CUST_12539_PI427708080	0.876015	2.6194e-07	B3 domain-containing protein	MLOC_48372.1
CUST_20193_PI427708080	0.00151213	2.2104e-05	Amino acid permease 1	AK360230		CUST_15577_PI427708080	0.00342667	0.200899	Galactosyltransferase family protein	MLOC_70708.1		CUST_16542_PI427708080	0.54356	1.3899e-05	Calmodulin-like protein	MLOC_78638.1
CUST_7852_PI427708083	0.0438089	3.15895e-08	0	MLOC_56909.1		CUST_20876_PI427708080	5.04398e-06	0.649108	cyclin p2;1 LENGTH=210	AK364317		CUST_21984_PI427708080	0.91969	2.63378e-07	Cytochrome b561	AK370622
CUST_20705_PI427708080	3.97213e-12	0.0125331	Calcium-dependent protein kinase	AK363357		CUST_23788_PI427708080	3.03715e-05	0.737763	cDNA, clone: J100054L12, full insert sequence	AK355344		CUST_5701_PI427708080	0.876015	0.023701	tRNA (Adenine-N(1)-)-methyltransferase non-catalytic subunit trm6	MLOC_68945.2
CUST_344_PI415269222	0.000317329	0.000287013	0	TA36558_4513		CUST_23024_PI427708080	5.69107e-13	0.304841	Hepatoma-derived growth factor-related protein	AK376402		CUST_13577_PI427708083	0.249297	0.0074365	0	AK251250.1
CUST_12729_PI427708083	0.00114598	0.017835	0	MLOC_53024.1		CUST_4726_PI427708086	1.66456e-07	0.927246	0	MLOC_50811.1		CUST_9714_PI427708080	0.876015	6.08674e-09	Choline/ethanolamine kinase	MLOC_18751.1
CUST_23987_PI427708080	3.47097e-13	2.87673e-05	Peroxidase 1	AK357127		CUST_25881_PI427708080	0.0124369	0.209922	Transcription initiation factor TFIID subunit	AK374504		CUST_3466_PI427708083	0.91903	0.00245624	0	MLOC_24139.1
CUST_8088_PI427708080	0.0018975	2.03416e-05	Thioredoxin superfamily protein LENGTH=261	AK368377		CUST_6710_PI427708086	1.37126e-05	0.226297	0	MLOC_75762.7		CUST_3466_PI427708080	0.876015	1.9945e-06	Mitochondrial carrier-like protein	MLOC_55695.1
CUST_17874_PI427708080	5.22512e-05	7.6048e-11	Ring finger protein, putative	MLOC_9727.1		CUST_10249_PI427708083	3.07313e-08	0.0925631	0	MLOC_76775.1		CUST_11347_PI427708080	0.945607	3.68067e-07	Ring finger protein	MLOC_36387.1
CUST_7640_PI427708083	0.00185302	0.000547587	0	MLOC_54634.1		CUST_20322_PI427708080	2.88658e-08	0.829524	MORC family CW-type zinc finger protein	AK361122		CUST_23767_PI427708080	0.876015	0.000337065	Smr domain-containing protein	AK355156
CUST_10561_PI427708080	1.53698e-05	6.96424e-06	Ribosomal RNA apurinic site specific lyase-like	MLOC_28326.1		CUST_12426_PI427708083	9.34645e-11	0.488685	0	MLOC_4351.1		CUST_20515_PI427708080	0.510368	0.0268984	RNA binding LENGTH=901	AK362289
CUST_4925_PI427708080	0.00175283	1.53761e-18	MADS-box transcription factor 34	MLOC_64157.2		CUST_19681_PI427708080	0.000604723	0.252068	Unknown protein	AK356543		CUST_396_PI427708080	0.329573	9.2621e-06	Chalcone--flavonone isomerase	MLOC_5324.1
CUST_4020_PI427708080	1.50133e-05	0.0063786	Diacylglycerol kinase 1	MLOC_58803.1		CUST_6679_PI427708083	0.00258714	0.530838	0	MLOC_47351.2		CUST_3944_PI427708080	0.659954	1.18168e-10	Protein of unknown function, DUF593 LENGTH=749	MLOC_58445.2
CUST_6617_PI427708080	1.34176e-09	0.000289404	ATP-dependent RNA helicase	MLOC_77001.1		CUST_1685_PI427708080	0.000523616	0.0595024	F-box family protein	MLOC_17206.2		CUST_10278_PI427708080	0.876015	0.007537	Guanine nucleotide-exchange protein-like	MLOC_25095.1
CUST_22364_PI427708080	0.000159327	1.112e-06	Unknown protein	AK372675		CUST_25550_PI427708080	2.15639e-05	0.056227	Cytomatrix protein-like protein	AK371457		CUST_22533_PI427708080	0.876112	1.65645e-07	Endo-1,4-beta-glucanase	AK373680
CUST_6991_PI427708086	0.0241947	2.12454e-09	0	MLOC_785.1		CUST_4529_PI427708086	2.05722e-18	0.170403	0	MLOC_49335.1		CUST_8352_PI427708100	0.0838743	0.000459577	0	MLOC_58856.1
CUST_23743_PI427708080	1.99259e-05	8.2247e-09	Fatty acid oxidation complex subunit alpha	AK354956		CUST_6350_PI427708086	3.04328e-12	0.621558	0	MLOC_71712.1		CUST_25769_PI427708080	0.793282	0.000139549	Ring finger protein	AK373630
CUST_2615_PI427708080	0.032714	0.000462373	Phosphatidylcholine-sterol acyltransferase (Lecithin-cholesterol acyltransferase)	MLOC_44076.1		CUST_5586_PI427708083	0.000522414	0.407884	0	MLOC_39946.1		CUST_22698_PI427708080	0.937362	0.000141567	Auxin response factor 1	AK374613
CUST_146_PI427708080	1.322e-13	0.000643557	Cinnamoyl-CoA reductase, putative	MLOC_3543.1		CUST_8467_PI427708080	2.09955e-08	0.239062	Unknown protein	AK375501		CUST_16526_PI427708080	0.876015	0.0427865	Retrotransposon protein, putative, unclassified	MLOC_78477.1
CUST_25003_PI427708080	0.0200967	4.91382e-05	Cysteine desulfurase	AK366295		CUST_14168_PI427708080	1.97632e-10	0.218772	F-box domain containing protein-like	MLOC_60663.1		CUST_1391_PI427708083	0.903685	0.00013375	0	AK371311
CUST_26148_PI427708080	1.01799e-09	0.00424308	Ureide permease 2, putative, expressed	AK377105		CUST_18090_PI427708080	0.00779862	0.0540632	Cellulose synthase-like protein H1	MLOC_53007.1		CUST_17904_PI427708080	0.876015	2.72908e-10	Trehalose-6-phosphate synthase	MLOC_11773.1
CUST_6553_PI427708080	0.0317483	1.82376e-07	Solute carrier family 22 member 1	MLOC_76072.2		CUST_7824_PI427708100	7.50628e-13	0.577411	0	MLOC_55309.1		CUST_8070_PI427708083	0.876015	6.78499e-06	0	MLOC_58775.2
CUST_7575_PI427708080	3.99639e-09	0.00535818	S-adenosyl-L-methionine-dependent methyltransferases superfamily protein LENGTH=234	AK359082		CUST_22587_PI427708080	7.94941e-12	0.0961602	Disease resistance protein	AK373939		CUST_19980_PI427708080	0.878954	5.69614e-05	Translation initiation factor if-3, putative	AK358539
CUST_20485_PI427708080	0.0158522	3.29804e-08	Endoglucanase	AK362095		CUST_13313_PI427708083	6.051e-37	0.901814	0	MLOC_78110.1		CUST_1406_PI427708086	0.876015	0.0163174	0	MLOC_23188.1
CUST_13833_PI427708083	0.00433832	7.10206e-05	0	AK372461		CUST_25814_PI427708080	3.03544e-05	0.831681	Unknown protein	AK374009		CUST_1391_PI427708080	0.90055	0.000462406	Copine-1	MLOC_14153.1
CUST_1842_PI427708100	1.51486e-06	7.26836e-15	0	MLOC_21001.1		CUST_4586_PI427708086	0.0409651	0.0984439	0	MLOC_49827.1		CUST_2397_PI427708083	0.876015	1.06445e-07	0	MLOC_16656.1
CUST_18587_PI427708080	0.00246135	0.0173266	Peptidase S24/S26A/S26B/S26C family protein LENGTH=205	AK248647.1		CUST_12310_PI427708100	0.00642401	0.192474	0	MLOC_71406.1		CUST_14769_PI427708080	0.0698618	8.55003e-09	Peroxidase 52	MLOC_64966.1
CUST_3684_PI427708080	6.95516e-05	0.00253854	Dimethylaniline monooxygenase [N-oxide-forming]	MLOC_56946.2		CUST_2488_PI427708083	7.55465e-06	0.126036	0	MLOC_17302.1		CUST_19022_PI427708080	0.876015	7.14267e-08	RNA binding protein	AK251495.1
CUST_815_PI427708080	0.0362714	0.0489891	Lipocalin protein	MLOC_10028.1		CUST_18763_PI427708080	0.0393356	0.668235	Unknown protein	AK249947.1		CUST_25524_PI427708080	0.231382	1.71705e-09	purple acid phosphatase 27 LENGTH=611	AK371118
CUST_22273_PI427708080	0.0493025	0.000502255	Unknown protein	AK372141		CUST_2583_PI427708086	2.55281e-06	0.771186	0	MLOC_32272.1		CUST_9667_PI427708080	0.876015	0.0400027	Pentatricopeptide repeat-containing protein, putative	MLOC_18312.1
CUST_3514_PI427708080	6.70732e-05	0.000335017	SET and zf-MYND domain-containing protein	MLOC_55907.2		CUST_6607_PI427708086	1.2343e-06	0.100877	0	MLOC_74739.1		CUST_18772_PI427708080	0.594983	4.01806e-14	ACT domain containing protein, putative, expressed	AK249984.1
CUST_12386_PI427708080	1.96374e-07	2.68316e-13	Unknown protein	MLOC_46348.1		CUST_13854_PI427708083	3.7855e-06	0.359276	0	AK373304		CUST_874_PI427708080	0.876015	1.01372e-11	BZIP transcription factor	MLOC_10399.1
CUST_10821_PI427708083	0.00277442	1.51446e-05	0	MLOC_81037.2		CUST_8566_PI427708080	3.42048e-05	0.192347	Leucine-rich repeat receptor-like protein kinase family protein LENGTH=1124	MLOC_10026.1		CUST_582_PI427708080	0.876015	4.70864e-05	unknown protein; FUNCTIONS IN: molecular_function unknown; INVOLVED IN: biological_process unknown; LOCATED IN: plasma membrane; EXPRESSED IN: 23 plant structures; EXPRESSED DURING: 15 growth stages; Has 30201 Blast hits to 17322 proteins in 780 species: Archae - 12; Bacteria - 1396; Metazoa - 17338; Fungi - 3422; Plants - 5037; Viruses - 0; Other Eukaryotes - 2996 (source: NCBI BLink). LENGTH=291	MLOC_6566.2
CUST_460_PI427708083	0.00182774	0.00099509	0	MLOC_72132.1		CUST_18788_PI427708080	1.94305e-08	0.0808473	Transcription factor tfiiib component	AK250079.1		CUST_20468_PI427708080	0.876015	0.00314709	Protein kinase	AK361988
CUST_833_PI427708086	2.46922e-05	0.0116281	0	MLOC_18252.1		CUST_3601_PI427708080	0.00203093	0.520549	Protein kinase family protein	MLOC_56410.1		CUST_25477_PI427708080	0.876015	1.45328e-08	IAA-amino acid hydrolase ILR1-like 4	AK370652
CUST_25787_PI427708080	3.09154e-06	0.0220416	Unknown protein	AK373834		CUST_7865_PI427708083	0.000303871	0.964664	0	MLOC_56992.1		CUST_25710_PI427708080	0.876015	0.0182174	Flowering locus T	AK373041
CUST_5451_PI427708100	0.00579313	0.000285159	0	MLOC_41151.1		CUST_10027_PI427708080	0.0243024	0.909904	BTB/POZ domain containing protein, expressed	MLOC_2193.1		CUST_2409_PI427708086	0.876015	0.00246868	0	MLOC_30898.1
CUST_1209_PI427708080	0.0285713	9.96198e-09	Pseudo response regulator	MLOC_12732.2		CUST_11600_PI427708100	0.000355722	0.537389	0	MLOC_80328.2		CUST_6412_PI427708080	0.876015	2.99753e-07	Nuclear RNA binding protein	MLOC_74707.2
CUST_7974_PI427708086	2.02604e-11	0.00800911	0	AK375978		CUST_282_PI427708083	1.07845e-05	0.168361	0	MLOC_54412.1		CUST_3465_PI427708080	0.0512404	0.0141654	Esterase YbfF	MLOC_55688.2
CUST_24912_PI427708080	0.00957661	4.72686e-09	Alternative oxidase	AK365405		CUST_4119_PI427708083	0.0237571	0.517954	0	MLOC_28801.1		CUST_9713_PI427708080	0.264929	0.00137738	Glucan endo-1,3-beta-glucosidase 5	MLOC_18750.1
CUST_15307_PI427708080	0.0366158	3.01711e-14	Early nodulin 55-2, putative	MLOC_68846.1		CUST_20432_PI427708080	2.86901e-07	0.327699	Fructose-1,6-bisphosphatase class	AK361825		CUST_20449_PI427708080	0.125401	0.0145527	Ethylene receptor-like protein 2	AK361909
CUST_2834_PI427708080	0.0336632	3.30893e-05	O-fucosyltransferase family protein LENGTH=422	MLOC_51273.3		CUST_11739_PI427708080	1.64362e-06	0.710094	F-box domain containing protein, expressed	MLOC_3917.1		CUST_19271_PI427708080	0.881653	2.02861e-05	Histone-binding protein RBBP4	AK353826
CUST_21762_PI427708080	0.0356454	5.28294e-06	MADS-box transcription factor 56	AK369282		CUST_6348_PI427708083	0.00025392	0.435999	0	MLOC_45243.1		CUST_14262_PI427708083	0.876015	0.00582979	0	AK368087
CUST_20909_PI427708080	0.00100648	0.00771024	UBA/TS-N domain-containing protein	AK364448		CUST_4860_PI427708100	6.49876e-09	0.326213	0	MLOC_379.1		CUST_14262_PI427708080	0.45866	8.63896e-10	Chaperone protein dnaJ, putative	MLOC_61352.2
CUST_753_PI427708086	0.0401635	3.76152e-09	0	MLOC_17634.1		CUST_3488_PI427708080	3.71333e-13	0.530411	Methionine S-methyltransferase, putative	MLOC_55801.2		CUST_4639_PI427708080	0.736265	0.00601069	Caleosin, putative, expressed	MLOC_62525.3
CUST_12173_PI427708080	1.4125e-07	0.0259679	Cell morphogenesis protein (PAG1), putative	MLOC_44102.4		CUST_6394_PI427708083	7.38649e-19	0.131269	0	MLOC_45516.1		CUST_25458_PI427708080	0.878954	0.00103564	Zinc finger CCCH domain-containing protein 65	AK370517
CUST_19124_PI427708080	0.00112828	0.0431349	Vacuolar protein sorting 55 containing protein	AK252203.1		CUST_10427_PI427708100	0.0273028	0.0684219	0	MLOC_73547.1		CUST_10306_PI427708083	0.876015	2.93933e-07	0	MLOC_77153.1
CUST_24121_PI427708080	0.0167608	7.63726e-08	F-box family protein	AK358385		CUST_4693_PI427708083	0.0148573	0.913973	0	MLOC_3323.1		CUST_10306_PI427708080	0.876015	0.0154792	Unknown protein	MLOC_25477.1
CUST_12679_PI427708080	4.49089e-06	4.16307e-10	Plant invertase/pectin methylesterase inhibitor superfamily protein LENGTH=176	MLOC_50452.1		CUST_13612_PI427708083	0.00013696	0.837069	0	AK354649		CUST_21487_PI427708080	0.876232	0.0332242	ATP-dependent zinc metalloprotease FtsH 2	AK367546
CUST_19517_PI427708080	0.00694702	0.0164783	Mitochondrial substrate carrier family protein LENGTH=487	AK355438		CUST_9443_PI427708083	2.40385e-12	0.968839	0	MLOC_70362.1		CUST_21014_PI427708080	0.795051	0.0403379	Multidrug resistance protein ABC transporter family	AK365041
CUST_23113_PI427708080	7.63696e-05	1.41556e-05	Unknown protein	AK377006		CUST_22688_PI427708080	0.027877	0.380754	S-adenosyl-L-methionine-dependent methyltransferases superfamily protein LENGTH=895	AK374577		CUST_25490_PI427708080	0.876015	2.41229e-05	Protein kinase, putative	AK370769
CUST_1130_PI427708080	0.0104038	0.00214352	Short-chain dehydrogenase/reductase family protein	MLOC_12134.2		CUST_2542_PI427708080	0.0428419	0.139394	50S ribosomal protein L33	MLOC_39636.1		CUST_25505_PI427708080	0.876015	0.0088139	Ubiquitin carboxyl-terminal hydrolase, putative	AK370919
CUST_1593_PI427708080	0.00496218	0.000427769	Unknown protein	MLOC_16077.1		CUST_474_PI415269222	2.37655e-09	0.179171	0	TA46715_4513		CUST_20465_PI427708080	0.96336	1.81292e-08	Zinc finger CCCH domain-containing protein 53	AK361977
CUST_14068_PI427708083	0.0317985	0.0179438	0	AK358049		CUST_4824_PI427708083	0.0474168	0.829657	0	MLOC_34239.2		CUST_3633_PI427708083	0.90365	0.000483702	0	MLOC_25127.1
CUST_17670_PI427708080	0.000702626	2.63999e-07	60S ribosomal protein l28	MLOC_40364.1		CUST_6359_PI427708083	0.000245833	0.407119	0	MLOC_45307.1		CUST_4704_PI427708080	0.876015	0.0479363	Peptidyl-prolyl cis-trans isomerase	MLOC_62857.2
CUST_5686_PI427708083	0.00399255	0.000170512	0	MLOC_40691.1		CUST_3587_PI427708086	2.87904e-08	0.0648676	0	MLOC_41738.1		CUST_19775_PI427708080	0.435222	0.0150751	PsbP domain-containing protein	AK357144
CUST_23065_PI427708080	2.12833e-05	0.00731149	ATP binding;ATP-dependent helicases;DNA helicases LENGTH=1133	AK376617		CUST_2378_PI427708086	3.05105e-05	0.102337	0	MLOC_30575.1		CUST_19302_PI427708080	0.899032	0.00255356	Peroxidase 73	AK354000
CUST_14790_PI427708080	3.3125e-10	4.84358e-07	Regulator of Vps4 activity in the MVB pathway protein LENGTH=409	MLOC_65095.1		CUST_24463_PI427708080	0.00164009	0.531006	Syntaxin-61	AK361718		CUST_4655_PI427708080	0.876672	0.0148912	Unknown protein	MLOC_62605.1
CUST_22810_PI427708080	0.00796325	3.47204e-13	GDSL esterase/lipase	AK375276		CUST_11009_PI427708100	4.96756e-05	0.254605	0	MLOC_77175.1		CUST_21536_PI427708080	0.908697	0.0224758	unknown protein; Has 35333 Blast hits to 34131 proteins in 2444 species: Archae - 798; Bacteria - 22429; Metazoa - 974; Fungi - 991; Plants - 531; Viruses - 0; Other Eukaryotes - 9610 (source: NCBI BLink). LENGTH=173	AK367868
CUST_21640_PI427708080	3.0739e-06	0.0105878	Asparaginase	AK368524		CUST_7735_PI427708083	0.000881889	0.754786	0	MLOC_55605.3		CUST_6365_PI427708080	0.363086	3.93087e-10	FAD-binding Berberine family protein LENGTH=530	MLOC_74354.1
CUST_6886_PI427708100	0.00102404	0.000662829	0	MLOC_49345.1		CUST_2988_PI427708080	6.20375e-07	0.0827081	Protein kinase superfamily protein LENGTH=414	MLOC_52578.2		CUST_11467_PI427708080	0.876015	5.49279e-05	2-oxoglutarate (2OG) and Fe(II)-dependent oxygenase-like protein	MLOC_37146.1
CUST_14308_PI427708083	0.003573	0.0320792	0	AK370144		CUST_3660_PI427708100	0.0385308	0.5362	0	MLOC_31128.2		CUST_20297_PI427708080	0.780402	0.0313812	unknown protein; FUNCTIONS IN: molecular_function unknown; INVOLVED IN: biological_process unknown; LOCATED IN: chloroplast; EXPRESSED IN: 20 plant structures; EXPRESSED DURING: 9 growth stages; Has 30201 Blast hits to 17322 proteins in 780 species: Archae - 12; Bacteria - 1396; Metazoa - 17338; Fungi - 3422; Plants - 5037; Viruses - 0; Other Eukaryotes - 2996 (source: NCBI BLink). LENGTH=303	AK360967
CUST_15155_PI427708080	0.0167172	1.60009e-11	Unknown protein	MLOC_67775.1		CUST_9922_PI427708080	7.13944e-07	0.381894	Unknown protein	MLOC_20899.1		CUST_20530_PI427708080	0.876015	0.0292893	Insulin degrading enzyme	AK362404
CUST_466_PI427708083	0.00455926	0.0144923	0	MLOC_72442.1		CUST_4442_PI427708083	0.0014702	0.259566	0	MLOC_3129.1		CUST_14125_PI427708080	0.876015	0.0110049	Leucine-rich receptor-like protein kinase family protein LENGTH=1101	MLOC_60385.1
CUST_16474_PI427708080	0.0218195	0.00194364	Cc-nbs-lrr resistance protein	MLOC_77972.2		CUST_9237_PI427708083	7.71143e-10	0.838151	0	MLOC_68650.1		CUST_2580_PI427708083	0.877433	0.000247612	0	MLOC_17912.2
CUST_14003_PI427708083	7.81743e-07	0.00296724	0	AK354735		CUST_7496_PI427708083	2.4913e-06	0.637428	0	MLOC_53233.1		CUST_5726_PI427708086	0.669181	0.03381	0	MLOC_6392.1
CUST_3659_PI427708080	0.00406727	0.000921981	Sec14p-like phosphatidylinositol transfer family protein	MLOC_56752.7		CUST_4834_PI427708080	0.0137611	0.142178	C2 domain-containing protein	MLOC_63718.1		CUST_13224_PI427708080	0.941177	1.15082e-05	Pectin lyase-like superfamily protein LENGTH=444	MLOC_54500.1
CUST_1322_PI427708083	0.0383825	2.07791e-09	0	AK370234		CUST_2033_PI427708086	0.0044827	0.426698	0	MLOC_28023.1		CUST_13697_PI427708080	0.967805	4.68641e-05	Cell cycle checkpoint control-like protein	MLOC_57476.2
CUST_12326_PI427708080	4.67993e-06	1.79207e-14	F-box domain containing protein	MLOC_45540.1		CUST_3629_PI427708080	0.0281089	0.890879	Pentatricopeptide repeat-containing protein, putative	MLOC_56581.1		CUST_7620_PI427708080	0.876015	0.00855349	Acid phosphatase/vanadium-dependent haloperoxidase related	AK359947
CUST_4641_PI427708080	5.33343e-08	1.97659e-10	Protein of Unknown Function (DUF239) LENGTH=419	MLOC_62538.1		CUST_21365_PI427708080	5.37896e-15	0.190019	WD repeat-containing protein-like protein	AK366848		CUST_18585_PI427708080	0.876015	0.0433353	fatty acid desaturase 6 LENGTH=448	AK248643.1
CUST_22814_PI427708080	0.0409651	5.99274e-07	Heat-shock 70-kDa protein 5	AK375303		CUST_3199_PI427708100	1.23924e-06	0.488932	0	MLOC_28511.1		CUST_21200_PI427708080	0.876015	0.000444939	Ankyrin repeat protein-like	AK365959
CUST_2004_PI427708080	9.17133e-06	0.0285853	Calcium-dependent lipid-binding domain-containing protein	MLOC_22363.1		CUST_9779_PI427708100	0.00443568	0.555522	0	MLOC_69187.1		CUST_10259_PI427708080	0.880249	5.13043e-06	Heme exporter protein CcmC	MLOC_24918.1
CUST_448_PI427708083	0.0350003	0.000256202	0	MLOC_70124.1		CUST_770_PI427708083	6.20184e-10	0.0894013	0	AK354988		CUST_9664_PI427708080	0.876015	9.53965e-06	Remorin family protein LENGTH=486	MLOC_18292.1
CUST_25508_PI427708080	0.0245553	0.000174393	Heat-shock protein, putative	AK370932		CUST_7209_PI427708080	0.000375332	0.210394	Cycloartenol synthase, putative, expressed	AK251455.1		CUST_6381_PI427708080	0.876015	0.010692	F-box family protein	MLOC_74504.1
CUST_2735_PI427708086	0.0085788	8.46575e-11	0	MLOC_33399.1		CUST_24546_PI427708080	0.005256	0.0702006	Protein of unknown function (DUF668) LENGTH=474	AK362599		CUST_18737_PI427708080	0.881054	0.00842037	PsbP-like protein 2 LENGTH=238	AK249774.1
CUST_14832_PI427708080	6.0125e-05	5.64484e-05	Ribosomal RNA apurinic site specific lyase	MLOC_65443.1		CUST_24428_PI427708080	1.51457e-09	0.841999	Protein IQ-domain 5	AK361351		CUST_10340_PI427708080	0.876015	0.00368286	Unknown protein	MLOC_26015.1
CUST_8785_PI427708080	0.00560508	0.000936073	F-box family-2	MLOC_11404.1		CUST_8134_PI427708080	2.57166e-07	0.0862194	Unknown protein	AK369303		CUST_5847_PI427708080	0.890446	0.0239954	Sodium Bile acid symporter family LENGTH=401	MLOC_70101.3
CUST_4775_PI427708080	8.82444e-15	0.000290429	Choline transporter like family	MLOC_63287.1		CUST_11163_PI427708083	3.22096e-07	0.801213	0	MLOC_967.1		CUST_14246_PI427708080	0.876015	0.00950258	Retrotransposon protein, putative, unclassified	MLOC_61198.1
CUST_203_PI427708080	3.64352e-05	3.54941e-05	Protein kinase superfamily protein LENGTH=670	MLOC_4198.1		CUST_9439_PI427708080	2.3911e-13	0.177272	F-box/RNI-like superfamily protein LENGTH=306	MLOC_16403.1		CUST_25660_PI427708080	0.125784	1.67002e-06	Protein of unknown function, DUF538 LENGTH=166	AK372602
CUST_4271_PI427708083	3.63538e-13	0.00381481	0	MLOC_30015.1		CUST_2086_PI427708086	4.37204e-07	0.941135	0	MLOC_28423.1		CUST_2611_PI427708080	0.876015	0.0126217	LUC7 related protein LENGTH=404	MLOC_44001.3
CUST_22863_PI427708080	0.0173884	0.000514446	Major facilitator superfamily protein LENGTH=602	AK375581		CUST_24001_PI427708080	4.50586e-05	0.7658	UDP-Glycosyltransferase superfamily protein LENGTH=489	AK357284		CUST_23430_PI427708080	0.877732	0.00904227	U6 snRNA-associated Sm-like protein LSm7	AK251338.1
CUST_13749_PI427708083	0.0059595	0.0230472	0	AK366732		CUST_4428_PI427708086	0.0378247	0.789883	0	MLOC_48548.1		CUST_8503_PI427708080	0.876015	1.37498e-11	Trihelix transcription factor	AK376129
CUST_328_PI427708080	0.0386068	0.000165415	Beta glucosidase like protein	MLOC_4960.7		CUST_20220_PI427708080	2.5864e-11	0.0594715	HXXXD-type acyl-transferase family protein LENGTH=469	AK360460		CUST_5034_PI427708080	0.876015	0.0465919	Mitogen activated protein kinase 20-1	MLOC_64743.1
CUST_27712_PI390587928	2.59093e-12	0.0150318	0	U35_44k_v1_906		CUST_8992_PI427708080	1.38524e-05	0.373805	Exostosin family protein, expressed	MLOC_12869.1		CUST_1219_PI427708080	0.876015	2.45173e-06	Peroxidase 68	MLOC_12809.1
CUST_13518_PI427708083	2.41058e-13	0.0002477	0	MLOC_64265.6		CUST_348_PI415269222	0.0236798	0.387589	0	AV833032		CUST_19132_PI427708080	0.877732	4.11373e-06	Protein kinase	AK252272.1
CUST_8657_PI427708080	0.000223862	5.43194e-12	cDNA, clone: J090004K22, full insert sequence	MLOC_10597.1		CUST_7511_PI427708083	0.0293831	0.135023	0	MLOC_53385.3		CUST_1988_PI427708100	0.876015	0.0446404	0	MLOC_21906.1
CUST_3329_PI427708080	0.00645149	0.00159915	Glutamate receptor	MLOC_54972.2		CUST_12_PI427708080	0.000170838	0.110309	Kinase R-like protein	MLOC_140.5		CUST_20295_PI427708080	0.876015	0.000968103	Calmodulin binding protein	AK360953
CUST_55_PI427708080	4.83278e-05	0.00140839	ATP-dependent zinc metalloprotease FtsH 2	MLOC_1081.1		CUST_16808_PI427708080	1.62726e-05	0.0538557	TNF receptor-associated factor 6	MLOC_81097.1		CUST_4192_PI427708100	0.946859	4.33869e-05	0	MLOC_33898.1
CUST_19202_PI427708080	7.9337e-06	1.78278e-05	Polyamine oxidase, putative	AK252827.1		CUST_24392_PI427708080	0.000426715	0.366723	Short-chain dehydrogenase/reductase SDR	AK360980		CUST_424_PI427708080	0.876604	1.20202e-05	S-receptor kinase, putative	MLOC_5530.2
CUST_7886_PI427708083	0.000840353	5.47146e-08	0	MLOC_57146.1		CUST_11064_PI427708100	0.00056925	0.125648	0	MLOC_77449.1		CUST_6056_PI427708083	0.908253	7.81834e-09	0	MLOC_43242.1
CUST_15720_PI427708080	1.10207e-07	0.00380398	Alkylated DNA repair protein AlkB	MLOC_71880.1		CUST_3227_PI427708083	0.000727293	0.0819788	0	MLOC_22546.1		CUST_20886_PI427708080	0.876015	0.0167136	unknown protein;	AK364373
CUST_13792_PI427708083	0.0176681	7.90401e-06	0	AK369697		CUST_23032_PI427708080	1.3431e-08	0.256443	Regulator of Vps4 activity in the MVB pathway protein LENGTH=381	AK376424		CUST_23090_PI427708080	0.876015	4.42922e-06	Ubiquinone biosynthesis protein COQ4 homolog, mitochondrial	AK376795
CUST_14383_PI427708080	0.000130009	1.40914e-05	Ribosomal RNA apurinic site specific lyase-like	MLOC_6216.1		CUST_4235_PI427708083	0.000123908	0.876312	0	MLOC_29733.1		CUST_15145_PI427708080	0.876015	0.00744515	Unknown protein	MLOC_67680.1
CUST_14911_PI427708080	8.01194e-05	5.9962e-05	Polyadenylate-binding protein	MLOC_65975.1		CUST_182_PI415269222	2.12837e-11	0.621897	0	TA51976_4513		CUST_20326_PI427708080	0.904242	1.91302e-06	HXXXD-type acyl-transferase family protein LENGTH=464	AK361152
CUST_16376_PI427708080	0.0116862	1.41442e-05	FAD-binding Berberine family protein LENGTH=535	MLOC_77123.1		CUST_24697_PI427708080	1.81185e-05	0.091325	AT hook motif DNA-binding family protein	AK363759		CUST_23105_PI427708080	0.876015	5.77629e-12	Heat stress transcription factor B-4	AK376881
CUST_18448_PI427708080	0.00871632	0.0114458	B3 domain-containing protein	MLOC_74632.1		CUST_18300_PI427708080	2.12228e-08	0.875809	NBS-LRR disease resistance protein, putative	MLOC_64708.1		CUST_2443_PI427708080	0.876015	0.000216957	Protein phosphatase-2C	MLOC_38045.1
CUST_11148_PI427708080	0.00305639	0.000695947	Unknown protein	MLOC_34382.5		CUST_8926_PI427708083	0.00020998	0.733823	0	MLOC_66331.1		CUST_5693_PI427708080	0.876015	1.37432e-10	Adiponectin receptor protein	MLOC_68895.2
CUST_20096_PI427708080	1.18493e-06	0.000166496	unknown protein; LOCATED IN: endomembrane system; EXPRESSED IN: stem, inflorescence meristem, root, leaf; EXPRESSED DURING: LP.04 four leaves visible; Has 30201 Blast hits to 17322 proteins in 780 species: Archae - 12; Bacteria - 1396; Metazoa - 17338; Fungi - 3422; Plants - 5037; Viruses - 0; Other Eukaryotes - 2996 (source: NCBI BLink). LENGTH=352	AK359460		CUST_2556_PI427708080	3.28149e-07	0.536505	U-box domain-containing protein	MLOC_40031.2		CUST_20279_PI427708080	0.915647	1.38169e-10	Eukaryotic translation initiation factor 3 subunit, putative	AK360855
CUST_22499_PI427708080	0.000884548	2.22649e-09	Desiccation-related protein PCC13-62	AK373490		CUST_3015_PI427708100	4.1201e-05	0.497554	0	MLOC_27464.1		CUST_24266_PI427708080	0.916258	0.00111963	Uncharacterized conserved protein (DUF2358) LENGTH=241	AK359814
CUST_14135_PI427708083	0.0398319	1.01079e-06	0	AK361695		CUST_4752_PI427708086	1.57119e-23	0.482535	0	MLOC_51007.1		CUST_9680_PI427708080	0.945068	1.57778e-06	TPX2 (Targeting protein for Xklp2) family protein	MLOC_18409.2
CUST_924_PI427708080	0.000440233	2.59499e-09	Farnesyl pyrophosphate synthase	MLOC_10729.1		CUST_2842_PI427708083	6.08788e-07	0.14772	0	MLOC_19638.2		CUST_23260_PI427708080	0.876604	0.0050256	Vesicle transport protein SFT2B, putative	AK249338.1
CUST_13601_PI427708083	3.39578e-05	1.45029e-06	0	AK353666		CUST_3409_PI427708083	1.85886e-09	0.0977505	0	MLOC_23710.2		CUST_7450_PI427708080	0.876015	0.00660963	Amino acid transporter, putative	AK356948
CUST_3410_PI427708080	0.00353173	4.61057e-08	Methyltransferase-like protein	MLOC_55407.2		CUST_12526_PI427708080	3.54705e-05	0.440536	CCR4-NOT transcription complex subunit	MLOC_48193.1		CUST_8456_PI427708080	0.876015	0.000244015	Alkyl hydroperoxide reductase/ Thiol specific antioxidant/ Mal allergen	AK375425
CUST_11194_PI427708083	1.3318e-07	4.26852e-05	0	MLOC_9839.1		CUST_10649_PI427708083	2.32924e-14	0.054513	0	MLOC_79856.1		CUST_18567_PI427708080	0.876015	2.11264e-05	Ascorbate peroxidase	AK248469.1
CUST_5114_PI427708080	0.00237689	0.000757721	Formyltetrahydrofolate deformylase	MLOC_65132.1		CUST_2038_PI427708083	2.80505e-06	0.109328	0	MLOC_13644.2		CUST_23058_PI427708080	0.876015	0.0173083	Alanine aminotransferase	AK376585
CUST_19455_PI427708080	5.48294e-24	4.41998e-07	Chaperone protein ClpB 1	AK354978		CUST_4495_PI427708083	6.03602e-05	0.0756462	0	MLOC_31654.1		CUST_10324_PI427708080	0.162922	1.52863e-06	Lipase class 3-like	MLOC_25731.1
CUST_16565_PI427708080	6.48102e-08	2.61663e-05	cDNA, clone: J090004K22, full insert sequence	MLOC_78774.1		CUST_5475_PI427708083	0.000475416	0.0912547	0	MLOC_39234.10		CUST_2239_PI427708080	0.876015	6.42703e-10	cDNA, clone: J075123K08, full insert sequence	MLOC_36305.2
CUST_25499_PI427708080	6.57111e-16	0.00312301	Ureide permease 4	AK370889		CUST_1931_PI427708083	0.00923629	0.691355	0	MLOC_12850.1		CUST_3463_PI427708083	0.876015	0.0165216	0	MLOC_24126.1
CUST_1973_PI427708083	0.00320585	1.28568e-06	0	MLOC_13181.1		CUST_12359_PI427708080	1.01582e-08	0.574989	Nucleolar complex protein 2 homolog	MLOC_46004.1		CUST_25288_PI427708080	0.63072	0.00733294	RING/U-box superfamily protein LENGTH=232	AK369052
CUST_25849_PI427708080	0.014328	1.11534e-06	Receptor-like protein kinase, putative,expressed	AK374234		CUST_2695_PI427708083	7.54347e-05	0.10551	0	MLOC_18663.1		CUST_9711_PI427708080	0.984574	4.36911e-06	ATP binding microtubule motor family protein	MLOC_18712.2
CUST_12708_PI427708080	0.00503478	6.14576e-12	Defensin	MLOC_50847.2		CUST_1819_PI427708080	0.00185302	0.522462	Unknown protein	MLOC_19005.1		CUST_22052_PI427708080	0.276441	0.0011043	Subtilisin-like serine protease	AK370987
CUST_12097_PI427708080	0.0154944	0.00130947	Transposon protein, putative, Mutator sub-class	MLOC_43354.2		CUST_4029_PI427708080	1.11996e-08	0.243593	Arginine decarboxylase	MLOC_58866.1		CUST_3463_PI427708080	0.876015	0.0339176	Cation proton exchanger	MLOC_55683.2
CUST_5098_PI427708100	4.25725e-08	0.00134913	0	MLOC_39358.1		CUST_1218_PI427708086	0.00117484	0.271925	0	MLOC_21783.1		CUST_4469_PI427708080	0.876015	4.80271e-09	Acyl-[acyl-carrier-protein] desaturase	MLOC_61465.1
CUST_650_PI427708100	0.0185916	0.0294452	0	MLOC_13953.2		CUST_13737_PI427708083	0.0106207	0.998904	0	AK366219		CUST_3170_PI427708100	0.876015	2.65594e-13	0	MLOC_28340.2
CUST_11541_PI427708080	0.00224483	5.24923e-08	MYB transcription factor	MLOC_37647.2		CUST_9197_PI427708080	1.11397e-12	0.517336	FLORICAULA/LEAFY-like protein	MLOC_14305.1		CUST_7913_PI427708080	0.876015	0.00908928	Acylamino-acid-releasing enzyme	AK364782
CUST_4076_PI427708080	2.33513e-05	4.85975e-06	2-oxoglutarate (2OG) and Fe(II)-dependent oxygenase superfamily protein LENGTH=348	MLOC_59071.1		CUST_604_PI427708100	1.47245e-12	0.759554	0	MLOC_13671.1		CUST_7913_PI427708083	0.567141	3.44833e-13	0	MLOC_57435.2
CUST_3350_PI427708083	0.0075254	0.000903892	0	MLOC_23332.1		CUST_10911_PI427708083	8.01194e-05	0.251663	0	MLOC_81777.1		CUST_14555_PI427708080	0.876015	4.95041e-12	Protein of unknown function (DUF1639) LENGTH=324	MLOC_63431.1
CUST_6150_PI427708080	4.2168e-05	5.85522e-08	GPI transamidase component Gpi16, putative	MLOC_72414.3		CUST_25069_PI427708080	5.66141e-06	0.631709	Unknown protein	AK366927		CUST_6674_PI427708080	0.941072	9.97627e-12	CTP synthase	MLOC_78143.2
CUST_6213_PI427708080	1.14585e-22	9.35654e-05	Glycerol uptake protein, putative	MLOC_72897.3		CUST_22596_PI427708080	1.61357e-14	0.162937	Cytochrome P450	AK374000		CUST_16785_PI427708080	0.876015	2.8201e-07	Abscisic acid receptor PYR1	MLOC_80832.1
CUST_9429_PI427708083	0.0397514	0.00780066	0	MLOC_70245.1		CUST_13130_PI427708080	0.00488415	0.150155	DNA replication complex GINS protein PSF3	MLOC_53920.1		CUST_13533_PI427708083	0.23193	0.0231382	0	MLOC_75366.3
CUST_15698_PI427708080	0.00738103	2.64609e-11	Unknown protein	MLOC_71728.1		CUST_12134_PI427708080	1.68965e-09	0.165688	Minichromosomal maintenance factor	MLOC_43825.1		CUST_25953_PI427708080	0.876015	6.6091e-05	RING finger protein	AK375162
CUST_7548_PI427708080	0.00120692	0.000119101	thioredoxin Y1 LENGTH=172	AK358633		CUST_1905_PI427708086	0.00963454	0.297111	0	MLOC_27037.1		CUST_5652_PI427708080	0.976398	4.72039e-06	Histone H2A	MLOC_68568.1
CUST_13853_PI427708080	0.0138752	0.0173769	myb domain protein 36 LENGTH=333	MLOC_58499.1		CUST_1403_PI427708086	0.00941597	0.732029	0	MLOC_23174.1		CUST_20944_PI427708080	0.876015	2.87544e-06	WD-40 repeat family protein	AK364639
CUST_23853_PI427708080	0.00387666	5.87616e-07	Ethylene-responsive transcription factor 1	AK355975		CUST_4938_PI427708086	0.00353173	0.0849279	0	MLOC_53382.1		CUST_22484_PI427708080	0.186259	1.31506e-06	H-ATPase	AK373370
CUST_15604_PI427708080	0.00122414	9.58557e-06	Glutathione-regulated potassium-efflux system protein	MLOC_70918.1		CUST_19919_PI427708080	5.65978e-30	0.0561299	Defender against cell death 2	AK358098		CUST_10568_PI427708080	0.876015	0.00493176	Cyst nematode resistance protein-like protein	MLOC_28382.1
CUST_5644_PI427708080	0.000300914	0.000445408	Glutathione peroxidase	MLOC_68517.1		CUST_24451_PI427708080	1.6409e-09	0.189615	Unknown protein	AK361626		CUST_19020_PI427708080	0.936891	1.12765e-07	ERI1 exoribonuclease 3	AK251481.1
CUST_4005_PI427708080	0.0468555	2.5586e-07	Lipoxygenase	MLOC_58726.1		CUST_257_PI427708083	0.000153174	0.362117	0	MLOC_51837.1		CUST_6690_PI427708080	0.877433	1.73006e-07	Nucleoside-diphosphate-sugar epimerase	MLOC_78508.1
CUST_3228_PI427708080	0.00230767	2.82075e-09	Major facilitator superfamily protein LENGTH=609	MLOC_54335.1		CUST_22983_PI427708080	0.0165836	0.908824	Glycosyltransferase, putative, expressed	AK376193		CUST_7696_PI427708080	0.91725	0.0272266	Ras-related protein Rab-1A	AK361131
CUST_11753_PI427708080	9.37706e-06	0.0115925	Calcium-dependent lipid-binding domain-containing protein	MLOC_39313.2		CUST_10130_PI427708083	0.00158042	0.199248	0	MLOC_75758.1		CUST_13347_PI427708080	0.61629	1.36237e-05	Unknown protein	MLOC_55245.1
CUST_5363_PI427708083	9.82857e-10	0.0436247	0	MLOC_38432.1		CUST_13979_PI427708083	5.46912e-10	0.0692457	0	AK252355.1		CUST_23537_PI427708080	0.876015	0.0378092	unknown protein; Has 37 Blast hits to 37 proteins in 15 species: Archae - 0; Bacteria - 0; Metazoa - 0; Fungi - 0; Plants - 37; Viruses - 0; Other Eukaryotes - 0 (source: NCBI BLink). LENGTH=90	AK252435.1
CUST_13775_PI427708080	0.000106359	3.58794e-06	Gamma interferon inducible lysosomal thiol reductase family protein, expressed	MLOC_58020.1		CUST_5273_PI427708080	3.70224e-07	0.160681	Zinc finger protein 3	MLOC_66027.1		CUST_20758_PI427708080	0.876015	0.00949312	Exocyst complex component	AK363680
CUST_4950_PI427708083	2.14949e-19	0.00377958	0	MLOC_35268.1		CUST_7837_PI427708086	0.000122459	0.900297	0	MLOC_57295.1		CUST_11792_PI427708083	0.595134	0.00027933	0	MLOC_24120.1
CUST_11034_PI427708080	0.0286321	4.52473e-06	Flowering promoting factor-like 1, putative, expressed	MLOC_33244.1		CUST_10897_PI427708083	2.58338e-06	0.841411	0	MLOC_81663.1		CUST_3512_PI427708080	0.876015	0.00099889	Ring box protein	MLOC_55891.1
CUST_9413_PI427708080	0.023612	2.3507e-08	GDSL esterase/lipase	MLOC_16201.1		CUST_19550_PI427708080	1.49036e-12	0.0533476	4-hydroxybenzoate octaprenyltransferase, putative	AK355691		CUST_12032_PI427708100	0.173125	0.00689196	0	MLOC_8790.1
CUST_7345_PI427708080	0.00771753	2.74931e-12	Defensin	AK354890		CUST_17889_PI427708080	0.000914394	0.324845	Respiratory burst oxidase-like protein E	MLOC_10911.1		CUST_2687_PI427708080	0.876015	0.00151336	Ubiquitin carboxyl-terminal hydrolase	MLOC_44802.1
CUST_17473_PI427708080	0.000213917	0.0367826	Ubiquitin-specific protease family C19-related protein LENGTH=445	AK371607		CUST_9886_PI427708100	0.00106703	0.564405	0	MLOC_69890.1		CUST_5742_PI427708080	0.876015	0.000491053	Ferritin	MLOC_69295.2
CUST_186_PI427708083	3.21727e-08	0.0113473	0	MLOC_36383.1		CUST_20258_PI427708080	0.0105417	0.333535	Early light-induced protein	AK360713		CUST_2857_PI427708080	0.876015	0.000440935	Protein of unknown function (DUF810) LENGTH=987	MLOC_51494.1
CUST_18609_PI427708080	2.18965e-05	7.42738e-06	Expansin	AK248822.1		CUST_6341_PI427708086	0.0236798	0.592233	0	MLOC_71640.1		CUST_2857_PI427708083	0.262502	0.036499	0	MLOC_19812.1
CUST_22837_PI427708080	0.0215332	5.39224e-09	Bifunctional inhibitor/lipid-transfer protein/seed storage 2S albumin superfamily protein LENGTH=109	AK375411		CUST_8117_PI427708080	6.42117e-12	0.295395	Exostosin family protein	AK368949		CUST_6860_PI427708080	0.877408	1.05353e-10	Expansin A2	MLOC_81957.1
CUST_14496_PI427708080	0.0184603	2.18827e-05	cDNA clone:J023061B22, full insert sequence	MLOC_62940.1		CUST_1559_PI427708083	1.62011e-11	0.988544	0	AK376131		CUST_5061_PI427708080	0.876015	3.73257e-12	Auxin efflux carrier	MLOC_64867.2
CUST_24145_PI427708080	0.00497623	0.00730183	Potassium-transporting ATPase B chain	AK358556		CUST_16664_PI427708080	3.88381e-15	0.218288	unknown protein; INVOLVED IN: biological_process unknown; EXPRESSED IN: 22 plant structures; EXPRESSED DURING: 13 growth stages; BEST Arabidopsis thaliana protein match is: unknown protein . LENGTH=1125	MLOC_79707.1		CUST_1058_PI427708080	0.876015	1.65677e-07	Tubulin alpha chain, putative	MLOC_11751.1
CUST_17987_PI427708080	0.00168742	4.52166e-07	Inorganic pyrophosphatase-like protein	MLOC_33482.2		CUST_23932_PI427708080	1.49345e-18	0.957242	subtilisin-like serine protease 2 LENGTH=764	AK356659		CUST_17393_PI427708080	0.876015	0.0134501	ORM1-like protein 2	AK365974
CUST_2255_PI427708080	0.00616246	0.010472	Amino acid transporter-like protein	MLOC_36386.2		CUST_13616_PI427708080	0.000193111	0.440761	5-oxoprolinase, putative	MLOC_57018.2		CUST_5045_PI427708080	0.918796	0.00028763	Rho GTPase-activating protein	MLOC_64799.1
CUST_6149_PI427708080	1.39855e-06	0.0020072	Unknown protein	MLOC_72400.1		CUST_11670_PI427708080	0.00738103	0.306752	Pentatricopeptide repeat-containing protein, putative	MLOC_38572.1		CUST_23676_PI427708080	0.876015	0.0144762	Leucine-rich repeat receptor-like protein kinase family protein LENGTH=872	AK354296
CUST_1628_PI427708083	0.0346544	1.84493e-05	0	MLOC_10367.1		CUST_3_PI427708080	6.04167e-11	0.358367	unknown protein; BEST Arabidopsis thaliana protein match is: unknown protein . LENGTH=254	MLOC_59.4		CUST_18399_PI427708080	0.97659	3.33793e-09	Transmembrane emp24 domain-containing protein 3	MLOC_70552.1
CUST_11221_PI427708100	0.00591355	0.0312479	0	MLOC_78330.1		CUST_1767_PI427708086	0.00487099	0.442978	0	MLOC_25870.1		CUST_1049_PI427708083	0.876015	9.10942e-07	0	AK364379
CUST_10638_PI427708080	9.56369e-07	2.13412e-14	Unknown protein	MLOC_29045.1		CUST_7141_PI427708080	0.0010331	0.773465	Abscisic stress ripening	AK249751.1		CUST_10154_PI427708083	0.876015	2.14322e-05	0	MLOC_7599.1
CUST_1626_PI427708083	0.000597412	2.42132e-16	0	MLOC_10352.1		CUST_22122_PI427708080	0.00015182	0.80796	Glucan endo-1,3-beta-glucosidase, putative	AK371377		CUST_24915_PI427708080	0.876015	0.000322307	actin-related protein 5 LENGTH=730	AK365434
CUST_12620_PI427708080	0.000800935	0.000736351	unknown protein; BEST Arabidopsis thaliana protein match is: unknown protein . LENGTH=421	MLOC_4953.1		CUST_19214_PI427708080	3.1972e-14	0.83223	Serine carboxypeptidase, putative	AK252954.1		CUST_22701_PI427708080	0.640375	0.00921538	Plant protein of unknown function (DUF828) with plant pleckstrin homology-like region LENGTH=472	AK374623
CUST_20703_PI427708080	0.000725235	1.07467e-12	Pentatricopeptide repeat-containing protein	AK363353		CUST_14319_PI427708083	1.76477e-07	0.290617	0	AK370864		CUST_21462_PI427708080	0.922796	0.000143348	3-ketoacyl-CoA reductase 1	AK367413
CUST_12677_PI427708080	0.031011	0.000125424	Cysteine proteinase	MLOC_5043.1		CUST_12311_PI427708080	1.70816e-07	0.259126	Protein kinase-3	MLOC_45296.1		CUST_23107_PI427708080	0.877433	1.67248e-05	ABC-type transport system-like	AK376894
CUST_6282_PI427708080	0.000149623	0.00179868	Nuclease S1	MLOC_73587.1		CUST_14249_PI427708083	0.00107613	0.614684	0	AK367315		CUST_23692_PI427708080	0.97081	1.36038e-08	Protein of unknown function (DUF3411) LENGTH=386	AK354437
CUST_12906_PI427708083	0.0170788	0.00832623	0	MLOC_62471.4		CUST_25051_PI427708080	0.000575073	0.134733	Cytochrome P450, putative	AK366700		CUST_24698_PI427708080	0.876015	6.7217e-08	Nuclear pore complex protein Nup54	AK363768
CUST_15076_PI427708080	0.00267482	5.15732e-07	Cyclin d, putative	MLOC_67190.1		CUST_7383_PI427708080	0.0379245	0.318096	MtN19-like protein	AK355596		CUST_2873_PI427708080	0.930969	0.000777995	Twin-arginine translocation protein TatA/E	MLOC_51649.3
CUST_10412_PI427708083	0.000763486	0.000508922	0	MLOC_78079.1		CUST_12828_PI427708080	5.17268e-11	0.196193	Salt tolerant-related protein	MLOC_51846.1		CUST_3279_PI427708083	0.876015	0.00024008	0	MLOC_22912.1
CUST_21534_PI427708080	0.000291027	0.000197832	unknown protein; FUNCTIONS IN: molecular_function unknown; INVOLVED IN: biological_process unknown; LOCATED IN: chloroplast; EXPRESSED IN: 15 plant structures; EXPRESSED DURING: 11 growth stages; Has 101 Blast hits to 98 proteins in 44 species: Archae - 0; Bacteria - 0; Metazoa - 38; Fungi - 10; Plants - 27; Viruses - 0; Other Eukaryotes - 26 (source: NCBI BLink). LENGTH=285	AK367851		CUST_10159_PI427708100	0.0385889	0.743901	0	MLOC_71729.1		CUST_18999_PI427708080	0.879077	2.25842e-08	Eukaryotic translation initiation factor 5a-2, putative	AK251398.1
CUST_733_PI427708083	0.00455926	0.0243328	0	AK252805.1		CUST_3767_PI427708100	0.0416591	0.732142	0	MLOC_31606.1		CUST_22515_PI427708080	0.876015	2.96493e-05	Major facilitator superfamily protein LENGTH=557	AK373569
CUST_5990_PI427708086	0.00360376	0.000134545	0	MLOC_67612.1		CUST_14287_PI427708083	9.56369e-07	0.314218	0	AK369142		CUST_7089_PI427708080	0.948222	0.00853481	ABC transporter G family member	AK248700.1
CUST_1883_PI427708083	1.69395e-06	0.000191476	0	MLOC_12426.1		CUST_3616_PI427708100	3.0227e-08	0.0508495	0	MLOC_30860.1		CUST_7282_PI427708080	0.900212	0.00950602	RNA binding protein	AK353631
CUST_16960_PI427708080	0.00031729	0.046296	Unknown protein	MLOC_8548.1		CUST_7823_PI427708080	1.34134e-09	0.701408	NBS-LRR disease resistance protein homologue	AK363254		CUST_18632_PI427708080	0.876015	5.25204e-06	Calcium-transporting ATPase 1	AK248973.1
CUST_4429_PI427708080	0.0125569	0.000456963	MOB kinase activator 1A	MLOC_61224.1		CUST_25651_PI427708080	2.77434e-07	0.968401	D-alanine--poly(Phosphoribitol) ligase, subunit 1	AK372516		CUST_17977_PI427708080	0.876015	1.88263e-10	Cytochrome c6	MLOC_2675.2
CUST_336_PI427708083	0.00883787	0.0403106	0	MLOC_59769.4		CUST_6728_PI427708083	0.00721649	0.349697	0	MLOC_47679.1		CUST_24931_PI427708080	0.0961617	0.000276867	LOCATED IN: endoplasmic reticulum, plasma membrane; EXPRESSED IN: 23 plant structures; EXPRESSED DURING: 14 growth stages;	AK365588
CUST_8997_PI427708083	0.0196376	0.00292915	0	MLOC_6684.1		CUST_3508_PI427708083	0.0145771	0.165457	0	MLOC_24447.1		CUST_25937_PI427708080	0.876015	0.000728458	Unknown protein	AK374958
CUST_5560_PI427708080	2.11204e-08	7.86762e-07	Calreticulin-like protein	MLOC_67890.1		CUST_5039_PI427708080	5.32138e-18	0.547102	Unknown protein	MLOC_64780.1		CUST_24606_PI427708080	0.876015	0.00575384	Arginine decarboxylase	AK363081
CUST_5683_PI427708083	0.000714829	4.42424e-09	0	MLOC_40674.1		CUST_3487_PI427708100	0.00738103	0.0548208	0	MLOC_30156.1		CUST_22361_PI427708080	0.931995	1.84321e-07	unknown protein; BEST Arabidopsis thaliana protein match is: unknown protein . LENGTH=335	AK372664
CUST_14486_PI427708080	0.00235106	2.21714e-08	WUSCHEL related homeobox 2 LENGTH=260	MLOC_62882.1		CUST_5057_PI427708080	3.15982e-14	0.0625207	4-coumarate-CoA ligase-like protein	MLOC_64857.1		CUST_4487_PI427708083	0.876015	0.000177169	0	MLOC_31594.2
CUST_22329_PI427708080	1.3489e-14	0.0274804	Werner syndrome-like exonuclease LENGTH=288	AK372556		CUST_6864_PI427708083	3.70559e-12	0.971414	0	MLOC_48652.2		CUST_18892_PI427708080	0.955557	5.25489e-07	Kinase, putative	AK250649.1
CUST_6318_PI427708086	2.28311e-05	4.52802e-12	0	MLOC_71427.1		CUST_86_PI415269222	2.13274e-05	0.191113	0	TA56615_4513		CUST_11637_PI427708080	0.876015	0.0322503	Exosome complex component RRP46	MLOC_38365.1
CUST_23976_PI427708080	0.00029274	0.0152709	amino acid transporter 1 LENGTH=594	AK357019		CUST_941_PI427708083	5.92955e-11	0.832127	0	AK361247		CUST_6535_PI427708080	0.939265	2.28905e-05	unknown protein; Has 52 Blast hits to 46 proteins in 20 species: Archae - 0; Bacteria - 0; Metazoa - 0; Fungi - 0; Plants - 45; Viruses - 0; Other Eukaryotes - 7 (source: NCBI BLink). LENGTH=158	MLOC_75673.1
CUST_2583_PI427708080	5.65479e-06	8.93755e-14	Dehydrogenase/reductase SDR family protein 7-like	MLOC_43498.1		CUST_7320_PI427708083	3.29008e-05	0.124428	0	MLOC_51767.1		CUST_14598_PI427708080	0.876015	9.83028e-05	Vacuolar protein sorting-associated protein, putative	MLOC_63775.5
CUST_13498_PI427708080	9.34146e-05	0.000253515	Ubiquitin-protein ligase, putative	MLOC_56271.1		CUST_22435_PI427708080	7.26839e-17	0.0944847	CsAtPR5	AK373118		CUST_18876_PI427708080	0.876015	1.55828e-09	IQ domain-containing protein	AK250583.1
CUST_23448_PI427708080	1.5571e-19	0.00493899	unknown protein; LOCATED IN: chloroplast; EXPRESSED IN: 21 plant structures; EXPRESSED DURING: 13 growth stages; Has 87 Blast hits to 86 proteins in 34 species: Archae - 0; Bacteria - 13; Metazoa - 27; Fungi - 0; Plants - 40; Viruses - 0; Other Eukaryotes - 7 (source: NCBI BLink). LENGTH=110	AK251543.1		CUST_18361_PI427708080	4.22281e-07	0.976533	CRAL-TRIO domain-containing protein	MLOC_68142.1		CUST_1526_PI427708080	0.952801	1.7245e-10	Eukaryotic aspartyl protease family protein LENGTH=425	MLOC_15383.1
CUST_24940_PI427708080	2.49285e-06	3.52532e-06	unknown protein; FUNCTIONS IN: molecular_function unknown; INVOLVED IN: biological_process unknown; LOCATED IN: chloroplast; EXPRESSED IN: 22 plant structures; EXPRESSED DURING: 13 growth stages;	AK365679		CUST_4941_PI427708086	3.3259e-14	0.702526	0	MLOC_53452.1		CUST_3772_PI427708080	0.899203	1.4175e-05	DNA primase large subunit	MLOC_57467.1
CUST_12908_PI427708080	0.0482393	7.01164e-05	Pentatricopeptide repeat-containing protein	MLOC_52361.3		CUST_10764_PI427708100	2.07075e-05	0.095982	0	MLOC_75749.1		CUST_24591_PI427708080	0.876015	0.010947	Oxysterol-binding protein, expressed	AK362909
CUST_4088_PI427708080	1.4371e-12	0.012205	Vesicular glutamate transporter	MLOC_59161.1		CUST_12938_PI427708080	3.18948e-12	0.900289	Filament-like plant protein	MLOC_5253.1		CUST_3481_PI427708080	0.876015	4.66411e-07	BEST Arabidopsis thaliana protein match is: nucleoporin-related . LENGTH=1309	MLOC_55774.1
CUST_11682_PI427708083	2.16635e-15	3.44045e-06	0	MLOC_21105.2		CUST_6175_PI427708086	3.81952e-05	0.21051	0	MLOC_69626.1		CUST_8812_PI427708080	0.876015	0.0324614	Protein kinase	MLOC_1160.2
CUST_18177_PI427708080	0.00784196	0.00248328	Chlorophyll a-b binding protein 2	MLOC_58758.2		CUST_14037_PI427708080	6.12978e-16	0.687298	NADPH:adrenodoxin oxidoreductase fprA (NADPH-ferredoxin reductase)	MLOC_59788.6		CUST_21153_PI427708080	0.876015	0.00561727	Protein kinase superfamily protein LENGTH=670	AK365732
CUST_22494_PI427708080	2.82155e-11	1.32061e-05	PGR5-like protein	AK373430		CUST_8394_PI427708083	8.41077e-20	0.769907	0	MLOC_61344.1		CUST_2564_PI427708083	0.876015	2.64719e-07	0	MLOC_17810.1
CUST_16420_PI427708080	4.49734e-05	3.47506e-11	Nuclear transcription factor Y subunit B-5	MLOC_7755.1		CUST_3929_PI427708083	1.23159e-16	0.113777	0	MLOC_27253.1		CUST_9525_PI427708100	0.876015	0.00137584	0	MLOC_67241.2
CUST_9466_PI427708080	0.000353505	0.0031458	Transducin family protein / WD-40 repeat family protein	MLOC_16629.1		CUST_657_PI427708083	9.50264e-07	0.945705	0	AK250150.1		CUST_3277_PI427708100	0.547196	0.0340009	0	MLOC_290.1
CUST_7027_PI427708080	2.50748e-05	1.74567e-11	Mads box protein, putative	MLOC_71587.1		CUST_14008_PI427708083	5.11296e-12	0.116335	0	AK355158		CUST_8579_PI427708080	0.876015	4.56027e-06	Glycosyl hydrolase, family 43 protein	MLOC_10095.1
CUST_14000_PI427708080	1.04641e-11	0.000238267	Multidrug resistance protein ABC transporter family	MLOC_5957.1		CUST_25746_PI427708080	4.42623e-07	0.290965	Fasciclin-like arabinogalactan protein	AK373349		CUST_3481_PI427708086	0.892162	0.0244058	0	MLOC_40898.1
CUST_23877_PI427708080	0.0081858	0.00039963	Lysosomal Pro-X carboxypeptidase	AK356198		CUST_14073_PI427708083	3.9924e-13	0.355118	0	AK358255		CUST_20619_PI427708080	0.631718	0.0120429	Leucine-rich receptor-like protein kinase family protein LENGTH=1101	AK362850
CUST_105_PI427708080	6.48037e-11	0.0197657	Chymotrypsin inhibitor-2	MLOC_2643.1		CUST_7671_PI427708080	3.84298e-08	0.882392	unknown protein; Has 30201 Blast hits to 17322 proteins in 780 species: Archae - 12; Bacteria - 1396; Metazoa - 17338; Fungi - 3422; Plants - 5037; Viruses - 0; Other Eukaryotes - 2996 (source: NCBI BLink). LENGTH=188	AK360653		CUST_13208_PI427708080	0.876015	0.00178991	UDP-glycosyltransferase	MLOC_54420.1
CUST_6276_PI427708086	3.70743e-05	0.00455467	0	MLOC_7095.1		CUST_5531_PI427708100	0.00130419	0.280276	0	MLOC_41653.1		CUST_733_PI427708080	0.876015	7.47167e-14	Purple acid phosphatase, putative	MLOC_7818.1
CUST_13838_PI427708080	8.94508e-05	0.0333112	GDSL esterase/lipase	MLOC_5842.1		CUST_5473_PI427708083	3.6266e-19	0.215938	0	MLOC_39220.1		CUST_19611_PI427708080	0.923816	3.46154e-08	pseudouridine synthase family protein LENGTH=410	AK356080
CUST_2321_PI427708083	8.93299e-21	0.0165236	0	MLOC_16079.1		CUST_3431_PI427708100	2.2428e-06	0.0516527	0	MLOC_29834.1		CUST_4964_PI427708080	0.876015	0.000793751	Ubiquitin domain-containing protein	MLOC_64399.1
CUST_3411_PI427708100	0.000285421	3.19773e-06	0	MLOC_29700.1		CUST_9773_PI427708080	2.87142e-23	0.911959	unknown protein; BEST Arabidopsis thaliana protein match is: unknown protein . LENGTH=161	MLOC_19246.1		CUST_16599_PI427708080	0.658555	0.0484193	Red chlorophyll catabolite reductase 1	MLOC_79046.1
CUST_12092_PI427708083	9.20625e-05	0.000318668	0	MLOC_32886.1		CUST_3319_PI427708080	0.0365095	0.994779	Protein of unknown function (DUF594) LENGTH=751	MLOC_54924.2		CUST_20774_PI427708080	0.978644	9.91321e-07	Signal peptidase I family protein, expressed	AK363763
CUST_15043_PI427708080	0.00362547	0.00707427	Hsp20/alpha crystallin family protein	MLOC_66935.1		CUST_3197_PI427708080	9.27354e-15	0.157361	F-box domain, putative	MLOC_54172.2		CUST_15608_PI427708080	0.937413	4.20936e-13	Blue copper protein	MLOC_70960.1
CUST_16530_PI427708080	2.07621e-05	0.00340504	F-box domain containing protein	MLOC_78515.1		CUST_6618_PI427708080	7.03278e-18	0.0916124	Zinc finger CCCH domain-containing protein 27	MLOC_77003.1		CUST_21323_PI427708080	0.876015	0.0277243	Protein kinase 2B	AK366590
CUST_5872_PI427708086	0.000556377	1.03833e-11	0	MLOC_65943.1		CUST_5597_PI427708083	0.00431004	0.345649	0	MLOC_40017.1		CUST_1495_PI427708086	0.878584	4.5899e-12	0	MLOC_23823.1
CUST_11934_PI427708080	5.32369e-06	0.00515915	Pentatricopeptide repeat-containing protein, putative	MLOC_4163.1		CUST_4182_PI427708086	4.58126e-13	0.878134	0	MLOC_46685.1		CUST_20301_PI427708080	0.0960819	9.93249e-09	Purple acid phosphatase	AK360979
CUST_1535_PI427708080	0.0156801	9.59695e-05	Hydrolase, alpha/beta fold family protein	MLOC_15496.1		CUST_6152_PI427708083	3.38025e-16	0.891842	0	MLOC_43935.1		CUST_19750_PI427708080	0.876015	0.0150137	Protein of unknown function (DUF630 and DUF632) LENGTH=703	AK356988
CUST_12390_PI427708080	4.31394e-07	2.46507e-06	CsAtPR5	MLOC_4638.1		CUST_24325_PI427708080	6.27165e-14	0.114757	cDNA clone:J013058P10, full insert sequence	AK360403		CUST_20328_PI427708080	0.891646	0.00144154	S-ribonuclease binding protein 1 LENGTH=325	AK361162
CUST_6408_PI427708080	0.000244508	0.017241	Methionine--tRNA ligase	MLOC_74699.4		CUST_3702_PI427708086	0.000741139	0.990542	0	MLOC_42553.1		CUST_2425_PI427708100	0.487168	2.16401e-05	0	MLOC_24121.1
CUST_25316_PI427708080	9.20435e-07	1.39953e-08	UDP-glycosyltransferase 74 F1	AK369236		CUST_4544_PI427708080	3.49587e-12	0.954713	Cinnamoyl-CoA reductase, putative	MLOC_61924.1		CUST_21307_PI427708080	0.566554	6.13403e-08	Protein of unknown function (DUF679) LENGTH=214	AK366504
CUST_21519_PI427708080	0.00038798	0.00733879	Unknown protein	AK367728		CUST_20676_PI427708080	1.15076e-08	0.0839832	Glucan endo-1,3-beta-glucosidase 5	AK363211		CUST_24575_PI427708080	0.877408	1.79864e-06	Phosphate translocator-like protein	AK362803
CUST_293_PI415269222	3.16809e-07	0.0286273	0	TA35758_4513		CUST_521_PI427708080	2.41058e-13	0.100173	unknown protein; BEST Arabidopsis thaliana protein match is: unknown protein . LENGTH=1335	MLOC_6115.4		CUST_5986_PI427708080	0.876015	3.14006e-07	Unknown protein	MLOC_71029.1
CUST_8208_PI427708083	9.713e-07	2.45495e-07	0	MLOC_59920.1		CUST_2570_PI427708100	0.00146465	0.854908	0	MLOC_24869.1		CUST_686_PI427708080	0.729678	1.78539e-08	RING finger-like	MLOC_7401.1
CUST_7298_PI427708083	3.30408e-11	0.00208078	0	MLOC_51554.1		CUST_6993_PI427708086	5.7352e-12	0.400774	0	MLOC_78506.1		CUST_426_PI427708083	0.641919	0.00186414	0	MLOC_67471.3
CUST_1018_PI427708080	1.22812e-11	0.00164125	Protein kinase superfamily protein LENGTH=579	MLOC_11419.3		CUST_2505_PI427708086	0.00081283	0.427025	0	MLOC_31710.1		CUST_2750_PI427708080	0.876015	0.0042128	Tetratricopeptide repeat (TPR)-containing protein-like	MLOC_48910.4
CUST_12280_PI427708080	4.06095e-12	0.00345073	2-oxoglutarate (2OG) and Fe(II)-dependent oxygenase superfamily protein LENGTH=357	MLOC_44918.1		CUST_176_PI427708083	7.69562e-23	0.183721	0	MLOC_32351.1		CUST_3756_PI427708080	0.876015	7.97176e-10	Subtilisin-like serine protease	MLOC_57397.1
CUST_1820_PI427708080	0.0375069	4.92236e-05	MATE efflux family protein, expressed	MLOC_19046.3		CUST_429_PI415269222	6.79057e-11	0.986036	0	TA38833_4513		CUST_22070_PI427708080	0.876015	0.0343199	Ethylene insensitive-like 1	AK371088
CUST_17319_PI427708080	0.000836181	0.0205804	Ycf49-like protein	AK361258		CUST_4992_PI427708080	0.000409686	0.0969491	Pentatricopeptide repeat protein	MLOC_64521.1		CUST_16371_PI427708080	0.876015	0.0130084	50S ribosomal protein L21	MLOC_77105.1
CUST_23020_PI427708080	0.0112302	0.00188054	Pentatricopeptide repeat-containing protein, putative	AK376391		CUST_6740_PI427708083	0.000191947	0.9548	0	MLOC_47773.1		CUST_7727_PI427708080	0.876015	5.75731e-05	Phosphoglucomutase	AK361670
CUST_6314_PI427708086	2.1873e-05	8.94263e-06	0	MLOC_71387.1		CUST_13596_PI427708083	1.51739e-13	0.690517	0	AK252816.1		CUST_14385_PI427708083	0.162645	5.32804e-07	0	AK374041
CUST_8955_PI427708083	0.00436877	8.44205e-11	0	MLOC_66530.2		CUST_798_PI427708080	0.0302409	0.0572788	Kinesin-like protein	MLOC_9892.1		CUST_20470_PI427708080	0.876015	5.62732e-05	Rab GDP dissociation inhibitor	AK361995
CUST_4906_PI427708080	0.000306847	0.0185176	Zinc transporter	MLOC_64053.1		CUST_3167_PI427708086	6.79057e-11	0.40743	0	MLOC_37793.1		CUST_7896_PI427708080	0.876015	0.000175797	Cold shock protein-1	AK364491
CUST_17374_PI427708080	1.54336e-05	0.00807196	Aquaporin	AK365010		CUST_13842_PI427708083	1.97123e-05	0.940505	0	AK372722		CUST_5666_PI427708080	0.876015	0.0151247	Emp24/gp25L/p24 family protein, expressed	MLOC_68688.1
CUST_8305_PI427708083	1.66171e-08	0.00832648	0	MLOC_60608.1		CUST_13073_PI427708080	1.92527e-15	0.985901	Unknown protein	MLOC_53451.2		CUST_6097_PI427708080	0.876015	0.0021341	Vacuolar processing enzyme 4	MLOC_71895.4
CUST_3295_PI427708080	0.0212872	0.00197657	Pentatricopeptide repeat-containing protein, putative	MLOC_54743.1		CUST_13626_PI427708083	1.93563e-11	0.226838	0	AK356180		CUST_1865_PI427708080	0.886466	0.00843542	Ribosomal RNA apurinic site specific lyase-like	MLOC_19825.2
CUST_10214_PI427708080	0.0130343	0.0218541	Alpha/beta hydrolase domain-containing protein 5	MLOC_24486.1		CUST_19062_PI427708080	2.79222e-10	0.546491	FUNCTIONS IN: molecular_function unknown; INVOLVED IN: response to oxidative stress; EXPRESSED IN: 22 plant structures; EXPRESSED DURING: 13 growth stages;	AK251763.1		CUST_3635_PI427708080	0.783521	3.0696e-10	Polycomb group ring finger 3	MLOC_56602.1
CUST_4822_PI427708080	0.000404163	0.00204383	Transducin/WD40 repeat-like superfamily protein LENGTH=837	MLOC_63666.1		CUST_9570_PI427708083	3.08843e-19	0.691355	0	MLOC_71336.1		CUST_1881_PI427708080	0.151277	0.000506127	PLANT CADMIUM RESISTANCE 2 LENGTH=152	MLOC_20023.1
CUST_23697_PI427708080	1.88795e-08	1.85025e-06	Core-2/I-branching beta-1,6-N-acetylglucosaminyltransferase family protein LENGTH=378	AK354505		CUST_5371_PI427708086	5.20715e-15	0.321673	0	MLOC_59498.1		CUST_8628_PI427708080	0.881416	9.51095e-09	Response regulator	MLOC_10418.2
CUST_2078_PI427708080	0.00216073	4.94496e-10	Histidine-containing phosphotransfer protein	MLOC_26949.1		CUST_7050_PI427708083	7.32983e-05	0.394823	0	MLOC_49760.1		CUST_20501_PI427708080	0.876726	6.4649e-08	Pentatricopeptide repeat (PPR) superfamily protein LENGTH=499	AK362199
CUST_21075_PI427708080	0.0104654	0.0080068	Folate/biopterin transporter family protein, expressed	AK365320		CUST_24437_PI427708080	6.58625e-09	0.172807	Magnesium-protoporphyrin O-methyltransferase	AK361459		CUST_21492_PI427708080	0.876015	1.03994e-08	BEL1-like homeodomain 7 LENGTH=482	AK367579
CUST_24766_PI427708080	1.43162e-05	0.00991413	Cytochrome P450 family protein	AK364353		CUST_417_PI427708086	0.0057911	0.347233	0	MLOC_14028.1		CUST_22498_PI427708080	0.876015	4.32853e-05	Lipase	AK373483
CUST_296_PI427708080	0.0298939	2.17776e-08	Late embryogenesis abundant protein	MLOC_4753.2		CUST_3406_PI427708083	1.2164e-05	0.875359	0	MLOC_23696.1		CUST_7927_PI427708083	0.521642	0.0279536	0	MLOC_57535.1
CUST_351_PI427708083	0.00394275	3.69123e-09	0	MLOC_61075.1		CUST_11946_PI427708083	2.32419e-06	0.691134	0	MLOC_28275.1		CUST_7927_PI427708080	0.900414	0.00548406	unknown protein; BEST Arabidopsis thaliana protein match is: unknown protein . LENGTH=114	AK365072
CUST_2767_PI427708080	3.36504e-05	0.0190674	ATP-dependent zinc metalloprotease FtsH	MLOC_50398.2		CUST_10885_PI427708080	1.37126e-05	0.874024	Protein phosphatase	MLOC_31672.1		CUST_21675_PI427708080	0.876015	0.00243374	Peptide chain release factor, putative; 8726-9996	AK368762
CUST_4779_PI427708083	2.91355e-20	0.0204004	0	MLOC_33873.1		CUST_13615_PI427708080	6.59936e-09	0.316621	NBS-LRR disease resistance protein, putative	MLOC_57007.2		CUST_2396_PI427708083	0.118771	1.14552e-08	0	MLOC_16654.1
CUST_22175_PI427708080	8.19974e-05	0.00432163	Programmed cell death protein 2-like protein	AK371650		CUST_17879_PI427708080	3.34095e-07	0.432285	Bidirectional sugar transporter N3	MLOC_10342.2		CUST_18556_PI427708080	0.876015	2.88929e-09	nodulin MtN21 /EamA-like transporter family protein LENGTH=398	AK248410.1
CUST_2291_PI427708080	0.0014371	0.000928669	Anthranilate synthase component I family protein, expressed	MLOC_36605.2		CUST_25679_PI427708080	1.79763e-05	0.688107	unknown protein; FUNCTIONS IN: molecular_function unknown; INVOLVED IN: biological_process unknown; LOCATED IN: cellular_component unknown; EXPRESSED IN: 22 plant structures; EXPRESSED DURING: 13 growth stages. LENGTH=219	AK372754		CUST_18739_PI427708080	0.143709	0.00081546	RNA binding protein	AK249796.1
CUST_11315_PI427708080	0.000320431	1.69624e-05	Unknown protein	MLOC_35998.1		CUST_1016_PI427708083	2.89596e-12	0.329589	0	AK363590		CUST_18726_PI427708080	0.876015	0.0275728	Annexin A4	AK249691.1
CUST_17218_PI427708080	0.0036067	7.39225e-08	Subtilisin-like serine protease	AK354394		CUST_17612_PI427708080	0.0014053	0.13363	ATP-dependent DNA helicase, putative	MLOC_25370.2		CUST_22901_PI427708080	0.889911	0.00239966	Chloroplast envelope membrane protein	AK375792
CUST_2466_PI427708080	0.000637065	1.07453e-08	peptide transporter 3 LENGTH=582	MLOC_38366.1		CUST_724_PI427708083	1.97756e-07	0.934196	0	AK252627.1		CUST_23892_PI427708080	0.876015	1.9721e-05	Transmembrane 9 superfamily protein member 3	AK356301
CUST_3828_PI427708086	0.0428199	1.24665e-06	0	MLOC_43506.1		CUST_14101_PI427708080	9.50219e-11	0.25746	Pentatricopeptide repeat-containing protein, putative	MLOC_60261.1		CUST_6414_PI427708080	0.29634	0.00317237	pfkB-like carbohydrate kinase family protein LENGTH=355	MLOC_74713.2
CUST_22849_PI427708080	0.0204086	2.67247e-10	Nicotinate-nucleotide pyrophosphorylase	AK375490		CUST_2987_PI427708086	0.0204765	0.584147	0	MLOC_35666.1		CUST_20438_PI427708080	0.889804	0.0110962	Cysteine-tRNA ligase	AK361872
CUST_11652_PI427708080	0.00161269	0.000417581	SAUR-like auxin-responsive protein	MLOC_38450.1		CUST_11997_PI427708100	0.0272428	0.677607	0	MLOC_8622.1		CUST_21662_PI427708080	0.461293	0.00188059	Rhomboid family protein	AK368631
CUST_378_PI427708083	2.80781e-09	1.02166e-06	0	MLOC_64133.1		CUST_12805_PI427708080	6.16135e-18	0.128358	Unknown protein	MLOC_51647.1		CUST_22697_PI427708080	0.876015	0.00202449	General transcription factor IIH subunit	AK374611
CUST_14227_PI427708083	3.70559e-12	0.00892432	0	AK366166		CUST_18014_PI427708080	6.00733e-12	0.700016	UDP-Glycosyltransferase superfamily protein LENGTH=453	MLOC_36976.1		CUST_19950_PI427708080	0.881831	0.0296852	MAR-binding filament-like protein 1-1	AK358323
CUST_23850_PI427708080	6.91123e-06	0.000285159	1-aminocyclopropane-1-carboxylate oxidase	AK355941		CUST_5821_PI427708086	2.81528e-09	0.122908	0	MLOC_65328.1		CUST_19157_PI427708080	0.876015	0.000166306	BES1/BZR1 homolog 4 LENGTH=325	AK252468.1
CUST_7168_PI427708086	0.0160504	0.000124041	0	MLOC_80132.2		CUST_12334_PI427708100	1.60018e-06	0.494507	0	AK252733.1		CUST_10510_PI427708080	0.876015	5.55902e-08	Poly(A)-binding protein	MLOC_27834.1
CUST_4275_PI427708083	0.000818405	0.0238744	0	MLOC_30069.1		CUST_1823_PI427708083	0.00227036	0.310572	0	MLOC_11871.1		CUST_11516_PI427708083	0.18425	7.35681e-09	0	MLOC_17007.1
CUST_10374_PI427708083	2.73195e-05	4.28693e-05	0	MLOC_77742.1		CUST_11248_PI427708100	0.000316677	0.653864	0	MLOC_78447.2		CUST_18742_PI427708080	0.184586	8.36676e-07	RING/U-box superfamily protein LENGTH=248	AK249803.1
CUST_25136_PI427708080	3.2675e-14	2.08356e-08	Remorin	AK367513		CUST_5374_PI427708080	0.0246996	0.264338	Protein of unknown function (DUF668) LENGTH=474	MLOC_66599.1		CUST_17518_PI427708080	0.706918	5.21532e-08	Histone H2B	AK375339
CUST_8089_PI427708080	0.000765284	7.98024e-07	V-type proton ATPase 116 kDa subunit a isoform	AK368383		CUST_2112_PI427708083	0.00386549	0.60549	0	MLOC_14369.1		CUST_24961_PI427708080	0.903796	2.88929e-09	Ring finger protein, putative	AK365885
CUST_12330_PI427708080	0.0256514	0.00329416	Homeodomain leucine zipper family IV protein	MLOC_45550.1		CUST_5870_PI427708083	0.00445308	0.648605	0	MLOC_42083.1		CUST_18755_PI427708080	0.876015	2.14951e-06	MADS-box transcription factor 7	AK249904.1
CUST_77_PI427708083	1.77741e-06	0.0471206	0	MLOC_8114.1		CUST_2276_PI427708083	2.57404e-10	0.663357	0	MLOC_15610.1		CUST_22684_PI427708080	0.494386	4.81863e-06	Tesmin/TSO1-like CXC domain-containing protein LENGTH=609	AK374557
CUST_1804_PI427708080	3.49492e-08	4.01658e-09	Cytochrome P450	MLOC_18763.1		CUST_17_PI427708100	3.88062e-13	0.41796	0	MLOC_23484.1		CUST_5059_PI427708080	0.876015	0.0105786	FUNCTIONS IN: molecular_function unknown; INVOLVED IN: mitochondrial proton-transporting ATP synthase complex assembly; LOCATED IN: mitochondrial inner membrane; EXPRESSED IN: 18 plant structures; EXPRESSED DURING: 7 growth stages;	MLOC_64861.2
CUST_1815_PI427708083	0.0121831	3.95537e-07	0	MLOC_11820.1		CUST_3870_PI427708100	3.02748e-08	0.281351	0	MLOC_32201.1		CUST_16969_PI427708080	0.876015	0.0460807	Retrotransposon protein, putative, unclassified	MLOC_8628.1
CUST_5436_PI427708083	3.61641e-07	4.88684e-08	0	MLOC_38947.1		CUST_9900_PI427708080	0.000666355	0.429559	Transposon protein, putative, Mutator sub-class, expressed	MLOC_20673.1		CUST_21691_PI427708080	0.729441	0.0115688	Protein of unknown function, DUF538 LENGTH=166	AK368836
CUST_6920_PI427708086	3.65564e-09	0.0311104	0	MLOC_77782.1		CUST_345_PI427708080	3.06092e-08	0.537294	NBS-LRR class disease resistance protein	MLOC_5059.1		CUST_3606_PI427708080	0.924682	2.16289e-08	PHD finger protein ALFIN-LIKE 9	MLOC_56433.1
CUST_7597_PI427708100	1.38162e-11	0.00202089	0	MLOC_53803.1		CUST_3868_PI427708080	4.9946e-10	0.727705	Dihydroflavonol-4-reductase	MLOC_58028.1		CUST_5059_PI427708083	0.876015	0.000172721	0	MLOC_36010.1
CUST_11278_PI427708083	6.18288e-16	0.0180985	0	AK368896		CUST_644_PI427708083	2.32567e-07	0.936533	0	AK249868.1		CUST_108_PI415269222	0.850065	1.99255e-13	0	TA36035_4513
CUST_14149_PI427708083	7.40049e-08	0.00754845	0	AK362375		CUST_15020_PI427708080	3.56702e-09	0.569843	Unknown protein	MLOC_66749.1		CUST_20331_PI427708080	0.916475	0.000133441	DnaJ domain containing protein	AK361187
CUST_15568_PI427708080	4.04716e-15	0.0106367	Protein kinase-3	MLOC_70652.1		CUST_13087_PI427708080	3.3317e-05	0.118383	Chromodomain-helicase-DNA-binding protein 1-like	MLOC_53551.1		CUST_21337_PI427708080	0.876015	0.0172098	homolog of yeast CDT1 B homolog of yeast CDT1 B LENGTH=486	AK366718
CUST_1334_PI427708086	1.38176e-05	0.000571397	0	MLOC_22710.1		CUST_21489_PI427708080	2.64172e-07	0.461331	LURP-one-related 3 protein	AK367568		CUST_25340_PI427708080	0.8925	0.00132818	G-box-binding factor	AK369418
CUST_26144_PI427708080	0.000369987	0.033757	Unknown protein	AK377075		CUST_10400_PI427708080	0.0110489	0.263009	Retrotransposon gag protein	MLOC_26696.1		CUST_7757_PI427708080	0.876015	1.27344e-05	Amine oxidase	AK362156
CUST_2070_PI427708080	0.000453389	0.00499955	Wound induced protein	MLOC_26534.1		CUST_7793_PI427708086	4.4175e-09	0.96839	0	MLOC_47286.1		CUST_13377_PI427708083	0.876015	3.91478e-08	0	MLOC_79606.1
CUST_22283_PI427708080	4.49516e-19	0.00159896	UDP-glycosyltransferase	AK372219		CUST_16173_PI427708080	0.00953871	0.104566	Protein phosphatase 2C	MLOC_75421.1		CUST_11147_PI427708083	0.896234	2.69378e-06	0	MLOC_9573.1
CUST_4203_PI427708080	1.74046e-07	9.47573e-05	Protein of unknown function (DUF1644) LENGTH=308	MLOC_59848.1		CUST_8348_PI427708080	1.54471e-08	0.42527	Trypsin-like serine protease	AK373554		CUST_11147_PI427708080	0.911281	0.0408087	Endo-1,4-b-D-glucanase	MLOC_34376.1
CUST_12856_PI427708080	5.81418e-05	2.87065e-08	Histidine decarboxylase	MLOC_52070.1		CUST_25234_PI427708080	8.13613e-10	0.278642	Unknown protein	AK368410		CUST_25797_PI427708080	0.98578	0.000501905	unknown protein; LOCATED IN: chloroplast thylakoid membrane; EXPRESSED IN: 23 plant structures; EXPRESSED DURING: 13 growth stages; BEST Arabidopsis thaliana protein match is: unknown protein . LENGTH=193	AK373900
CUST_13807_PI427708083	0.000199315	0.000541456	0	AK370778		CUST_24704_PI427708080	2.97811e-06	0.128596	ATP-dependent zinc metalloprotease FtsH 1	AK363817		CUST_17717_PI427708080	0.876015	4.30584e-07	Protein kinase, putative	MLOC_51082.1
CUST_13053_PI427708080	0.000935908	0.00362655	UDP-glycosyltransferase	MLOC_53307.1		CUST_13373_PI427708080	0.0388497	0.0820618	Unknown protein	MLOC_55413.1		CUST_20129_PI427708080	0.893988	0.027397	Cyclin B1 interacting protein 1, E3 ubiquitin protein ligase	AK359769
CUST_516_PI427708086	7.04825e-11	0.00913089	0	MLOC_15170.2		CUST_23147_PI427708080	1.06908e-07	0.132376	Zinc finger protein	AK248180.1		CUST_21353_PI427708080	0.882381	0.0233789	Phytanoyl-CoA dioxygenase, putative, expressed	AK366810
CUST_1329_PI427708080	0.00109954	0.0031461	UDP-Glycosyltransferase superfamily protein LENGTH=455	MLOC_13654.1		CUST_10957_PI427708100	0.0215332	0.114433	0	MLOC_76830.1		CUST_3313_PI427708080	0.876015	0.00777052	RNA recognition motif containing protein	MLOC_54877.1
CUST_18316_PI427708080	5.34286e-07	9.20338e-10	UDP-Glycosyltransferase superfamily protein LENGTH=489	MLOC_65245.1		CUST_4793_PI427708086	3.73124e-07	0.856829	0	MLOC_5151.1		CUST_6549_PI427708080	0.884744	4.0017e-08	DNA topoisomerase VI subunit A	MLOC_75997.1
CUST_9580_PI427708080	1.09852e-09	2.82499e-05	Protein of Unknown Function (DUF239) LENGTH=403	MLOC_17530.1		CUST_17931_PI427708080	1.14839e-08	0.476938	Jasmonate-induced protein	MLOC_15761.1		CUST_3313_PI427708083	0.144728	0.00037042	0	MLOC_23104.1
CUST_13896_PI427708083	0.00127357	9.44677e-06	0	AK375593		CUST_16433_PI427708080	0.000420239	0.794319	Unknown protein	MLOC_77655.1		CUST_19625_PI427708080	0.876015	0.00851144	unknown protein; FUNCTIONS IN: molecular_function unknown; INVOLVED IN: biological_process unknown; LOCATED IN: plasma membrane, chloroplast; EXPRESSED IN: 23 plant structures; EXPRESSED DURING: 13 growth stages; Has 166 Blast hits to 166 proteins in 41 species: Archae - 0; Bacteria - 0; Metazoa - 112; Fungi - 4; Plants - 36; Viruses - 0; Other Eukaryotes - 14 (source: NCBI BLink). LENGTH=646	AK356172
CUST_871_PI427708086	1.75298e-05	0.00570572	0	MLOC_1869.1		CUST_13803_PI427708083	0.0257019	0.0963775	0	AK370296		CUST_13242_PI427708080	0.646866	0.0449825	Zinc finger protein, putative	MLOC_54674.1
CUST_984_PI427708100	6.77329e-06	1.07124e-05	0	MLOC_15940.1		CUST_786_PI427708100	6.22288e-09	0.229586	0	MLOC_14716.1		CUST_5527_PI427708080	0.970965	0.0162467	Elongation factor-like protein	MLOC_67651.1
CUST_22053_PI427708080	2.05421e-10	0.00053374	Wound-induced protein 1, putative, expressed	AK370993		CUST_26054_PI427708080	0.00396055	0.0872375	Protein SMG9	AK376181		CUST_21659_PI427708080	0.736265	0.00316568	Cathepsin B	AK368614
CUST_4100_PI427708080	2.31012e-05	1.52678e-07	Flavonol 4-sulfotransferase	MLOC_59255.2		CUST_4977_PI427708086	0.0161889	0.831995	0	MLOC_53859.1		CUST_7943_PI427708083	0.878419	0.0239869	0	MLOC_57668.1
CUST_21941_PI427708080	0.011289	0.00296239	1-phosphatidylinositol-4,5-bisphosphate phosphodiesterase	AK370341		CUST_25829_PI427708080	7.12126e-14	0.0670123	Receptor-like kinase	AK374103		CUST_3619_PI427708083	0.502619	0.0324658	0	MLOC_25071.1
CUST_8487_PI427708083	0.000119159	5.4023e-05	0	MLOC_62232.3		CUST_383_PI427708083	0.00229485	0.252281	0	MLOC_64297.1		CUST_15793_PI427708080	0.876672	3.70244e-10	BZIP transcription factor family protein	MLOC_72368.4
CUST_3775_PI427708080	0.00189039	2.31224e-07	Thylakoid lumen 15.0 kDa protein	MLOC_57507.1		CUST_6365_PI427708100	0.021461	0.577513	0	MLOC_46589.1		CUST_13563_PI427708083	0.876015	0.0141978	0	AK250314.1
CUST_19274_PI427708080	0.000739196	2.10175e-07	ER glycerol-phosphate acyltransferase	AK353842		CUST_17809_PI427708080	0.00662019	0.0529145	Mitochondrial transcription termination factor	MLOC_69286.2		CUST_3622_PI427708080	0.991245	2.38049e-11	Guanine nucleotide-binding protein beta subunit-like protein	MLOC_56536.2
CUST_6230_PI427708086	1.13644e-06	2.76933e-05	0	MLOC_70228.3		CUST_7120_PI427708080	5.6919e-10	0.0644051	Ribulose bisphosphate carboxylase small chain	AK249454.1		CUST_7622_PI427708083	0.99692	4.05934e-16	0	MLOC_54449.1
CUST_2117_PI427708083	0.00111392	0.00335585	0	MLOC_14382.1		CUST_3638_PI427708083	0.0093056	0.299906	0	MLOC_25155.1		CUST_14569_PI427708080	0.3105	0.0054072	Citrate transporter family protein	MLOC_63539.2
CUST_3501_PI427708080	0.0210423	0.0115799	BURP domain-containing protein LENGTH=622	MLOC_55853.1		CUST_4570_PI427708086	9.43789e-06	0.0651444	0	MLOC_49678.1		CUST_25983_PI427708080	0.876015	1.462e-11	unknown protein; FUNCTIONS IN: molecular_function unknown; INVOLVED IN: biological_process unknown; LOCATED IN: cellular_component unknown; BEST Arabidopsis thaliana protein match is: unknown protein . LENGTH=379	AK375506
CUST_7954_PI427708086	6.31839e-08	0.0250894	0	AK249578.1		CUST_318_PI427708086	1.14182e-05	0.570153	0	MLOC_12944.2		CUST_15808_PI427708080	0.924149	0.0489764	Unknown protein	MLOC_72543.1
CUST_11493_PI427708080	0.000110019	0.00082928	Superoxide dismutase [Cu-Zn]	MLOC_37372.1		CUST_7460_PI427708100	5.28682e-07	0.76056	0	MLOC_52919.1		CUST_4458_PI427708080	0.876015	0.0274722	Pre-mRNA splicing factor ATP-dependent RNA helicase, putative, expressed	MLOC_61417.2
CUST_3160_PI427708083	3.4522e-06	7.73957e-06	0	MLOC_22120.1		CUST_7143_PI427708086	0.000818405	0.900247	0	MLOC_79929.1		CUST_9852_PI427708080	0.919931	0.00379637	Amino acid transporter family protein	MLOC_20163.2
CUST_12238_PI427708100	1.70403e-06	0.00504503	0	MLOC_27540.1		CUST_2093_PI427708080	0.0336336	0.348586	Coatomer alpha subunit	MLOC_29110.1		CUST_13408_PI427708083	0.877433	0.0063786	0	MLOC_80740.1
CUST_15834_PI427708080	2.54831e-05	0.00531152	Protein kinase-like	MLOC_7269.1		CUST_537_PI427708080	0.00372049	0.186904	Bowman-Birk type trypsin inhibitor	MLOC_6194.1		CUST_20315_PI427708080	0.876015	4.65264e-08	LysM-domain GPI-anchored protein	AK361067
CUST_5767_PI427708080	0.0262146	0.000423576	thymidylate synthase 1 LENGTH=519	MLOC_69499.1		CUST_4927_PI427708080	0.0021361	0.0794079	Hedgehog-interacting-like protein	MLOC_64160.1		CUST_24438_PI427708080	0.876015	0.0105144	unknown protein; FUNCTIONS IN: molecular_function unknown; INVOLVED IN: biological_process unknown; LOCATED IN: chloroplast, plant-type cell wall; EXPRESSED IN: 22 plant structures; EXPRESSED DURING: 13 growth stages; Has 53 Blast hits to 53 proteins in 24 species: Archae - 0; Bacteria - 27; Metazoa - 0; Fungi - 0; Plants - 26; Viruses - 0; Other Eukaryotes - 0 (source: NCBI BLink). LENGTH=266	AK361460
CUST_4364_PI427708100	7.56019e-07	0.00588107	0	MLOC_34837.1		CUST_10481_PI427708083	0.0153462	0.24186	0	MLOC_78694.1		CUST_413_PI427708080	0.876015	3.50479e-05	ABC transporter ATP-binding protein	MLOC_5438.1
CUST_10769_PI427708080	0.000183969	3.69479e-05	Ribosomal RNA apurinic site specific lyase-like	MLOC_30581.1		CUST_25511_PI427708080	1.10207e-07	0.0517203	Chlorophyll a-b binding protein 2	AK370975		CUST_24302_PI427708080	0.543027	6.43612e-05	BHLH transcription factor-like protein	AK360197
CUST_18550_PI427708080	3.92229e-09	4.72686e-09	Cytochrome P450	AK248375.1		CUST_1855_PI427708086	0.0229835	0.950823	0	MLOC_26661.1		CUST_2613_PI427708083	0.876015	4.94507e-05	0	MLOC_18142.1
CUST_446_PI427708083	0.0225986	1.42148e-09	0	MLOC_69910.1		CUST_3595_PI427708083	0.0442119	0.54473	0	MLOC_24935.1		CUST_19609_PI427708080	0.876015	9.3958e-05	Phototropic-responsive NPH3 family protein LENGTH=665	AK356071
CUST_3568_PI427708080	0.00490871	0.0358104	Syntaxin-61	MLOC_56173.1		CUST_10667_PI427708080	0.00287048	0.533889	Retrotransposon protein, putative, LINE subclass	MLOC_29418.1		CUST_14585_PI427708080	0.909545	0.000329125	30S ribosomal protein S8, chloroplastic	MLOC_63644.1
CUST_18569_PI427708080	2.23734e-06	0.000333628	Ent-kaurene synthase like 5	AK248484.1		CUST_8080_PI427708083	5.67884e-06	0.282454	0	MLOC_58860.3		CUST_886_PI427708083	0.360184	1.06202e-06	0	AK359704
CUST_5585_PI427708086	0.00152666	2.71883e-14	0	MLOC_62379.1		CUST_1789_PI427708080	4.50335e-07	0.490508	F-box family protein	MLOC_18557.2		CUST_3931_PI427708080	0.876015	6.62329e-10	Loricrin-like protein	MLOC_58380.1
CUST_5602_PI427708080	1.05621e-07	0.00773114	cDNA clone:J013094O21, full insert sequence	MLOC_68190.2		CUST_12761_PI427708083	0.00565042	0.168661	0	MLOC_54113.1		CUST_3138_PI427708083	0.691651	0.000132061	0	MLOC_21985.2
CUST_10005_PI427708080	0.0348434	7.5968e-14	Blue copper protein	MLOC_21717.1		CUST_13016_PI427708080	9.86993e-07	0.0810557	Ribosome biogenesis GTPase YqeH	MLOC_53023.1		CUST_301_PI427708083	0.393503	4.86522e-06	0	MLOC_56326.5
CUST_8441_PI427708083	0.0300635	4.67494e-05	0	MLOC_61740.3		CUST_275_PI427708100	0.00548241	0.0836459	0	MLOC_11459.1		CUST_301_PI427708080	0.876015	1.79634e-09	Aminotransferase	MLOC_4787.2
CUST_17905_PI427708080	1.94387e-07	5.75286e-07	Cell division cycle and apoptosis regulator protein	MLOC_11986.4		CUST_24054_PI427708080	1.29745e-08	0.404859	Jasmonate-induced protein	AK357825		CUST_417_PI415269222	0.876015	4.35866e-05	0	TA39734_4513
CUST_2415_PI427708080	0.00229485	0.0437492	myb domain protein 50 LENGTH=314	MLOC_37780.3		CUST_5604_PI427708080	0.0157223	0.068916	Laccase-19	MLOC_68201.2		CUST_15317_PI427708080	0.876015	0.00316504	Chaperone protein dnaJ	MLOC_68899.1
CUST_9697_PI427708080	6.71922e-08	5.09239e-05	Alternative oxidase	MLOC_18515.1		CUST_11293_PI427708083	0.013629	0.377856	0	AK375041		CUST_9355_PI427708083	0.884746	5.66775e-07	0	MLOC_69688.1
CUST_632_PI427708080	0.00377905	8.65131e-07	Late embryogenesis abundant protein	MLOC_6950.3		CUST_2621_PI427708080	4.13051e-24	0.775017	Unknown protein	MLOC_44131.1		CUST_3915_PI427708080	0.886947	1.4708e-05	ATP-dependent RNA helicase, putative	MLOC_58279.3
CUST_4804_PI427708080	4.7293e-10	0.0261912	Ribosomal RNA small subunit methyltransferase F	MLOC_63540.1		CUST_9869_PI427708083	1.18002e-23	0.993274	0	MLOC_73544.1		CUST_14000_PI427708083	0.907088	0.0249778	0	AK354699
CUST_10113_PI427708100	0.00342073	1.2196e-08	0	MLOC_71384.1		CUST_826_PI427708080	0.000289654	0.729893	Cytochrome P450	MLOC_10110.1		CUST_21178_PI427708080	0.825436	0.0158515	Thioredoxin-like protein	AK365854
CUST_141_PI427708083	0.00882482	6.59273e-07	0	MLOC_17871.1		CUST_6996_PI427708086	1.00041e-05	0.0897277	0	MLOC_78546.1		CUST_21971_PI427708080	0.876015	2.14701e-08	Alpha-N-arabinofuranosidase A	AK370563
CUST_12638_PI427708080	1.02145e-05	3.82095e-07	Uncharacterised protein family (UPF0497) LENGTH=152	MLOC_49761.1		CUST_935_PI427708100	0.0220815	0.960088	0	MLOC_15709.1		CUST_10308_PI427708083	0.878905	0.00500306	0	MLOC_77160.1
CUST_18732_PI427708080	7.01029e-09	0.00842961	Arginine/serine-rich splicing factor 31	AK249745.1		CUST_17808_PI427708080	0.023273	0.494478	Nup133 nucleoporin family protein, expressed	MLOC_69036.1		CUST_17547_PI427708080	0.876015	0.00102985	Coatomer beta subunit, putative	MLOC_11201.2
CUST_10242_PI427708100	4.79568e-05	0.000141563	0	MLOC_72260.1		CUST_4893_PI427708080	0.00134122	0.328618	Pentatricopeptide repeat-containing protein, putative	MLOC_63968.2		CUST_20483_PI427708080	0.880249	1.08605e-05	unknown protein; BEST Arabidopsis thaliana protein match is: unknown protein . LENGTH=226	AK362053
CUST_22101_PI427708080	0.00904913	0.00677169	unknown protein; INVOLVED IN: biological_process unknown; LOCATED IN: chloroplast; EXPRESSED IN: 19 plant structures; EXPRESSED DURING: 10 growth stages;	AK371285		CUST_15346_PI427708080	2.282e-15	0.730197	UDP-glycosyltransferase	MLOC_69138.1		CUST_5959_PI427708080	0.876015	0.0252304	Glutamate synthase (Ferredoxin)	MLOC_70866.1
CUST_1287_PI427708083	4.44001e-08	0.000285665	0	AK369556		CUST_25488_PI427708080	1.41965e-11	0.0791061	Protein kinase-3	AK370751		CUST_6430_PI427708080	0.690276	1.30324e-10	Transcription factor	MLOC_74813.2
CUST_30_PI427708086	0.000203215	5.58427e-08	0	MLOC_71838.1		CUST_12696_PI427708080	2.23912e-09	0.133004	Solute carrier family 12 member	MLOC_5064.2		CUST_10013_PI427708080	0.876015	0.00501513	WD-repeat protein, putative	MLOC_21781.4
CUST_15672_PI427708080	4.88727e-06	0.000369701	PAIR1 protein, putative, expressed	MLOC_71487.4		CUST_25603_PI427708080	2.10246e-10	0.120178	F-box domain containing protein, expressed	AK371981		CUST_17252_PI427708080	0.876015	0.0273938	Histone H3	AK356372
CUST_1657_PI427708080	1.42926e-06	0.0487535	BTB/POZ domain containing protein	MLOC_16761.1		CUST_4125_PI427708100	0.0202969	0.365837	0	MLOC_33572.1		CUST_20763_PI427708080	0.876015	0.0103471	tRNA (guanine(37)-N1)-methyltransferase	AK363695
CUST_2982_PI427708086	5.41404e-05	0.00541726	0	MLOC_3565.1		CUST_6622_PI427708086	6.72728e-08	0.414067	0	MLOC_74894.1		CUST_18428_PI427708080	0.610722	1.90441e-12	Adenosine 3'-phospho 5'-phosphosulfate transporter	MLOC_72730.1
CUST_21184_PI427708080	0.000664443	0.0211303	At3G54630-like protein	AK365884		CUST_13813_PI427708080	0.0388835	0.170887	Transmembrane BAX inhibitor motif-containing protein 4	MLOC_58264.2		CUST_7078_PI427708080	0.876015	0.0235836	Clathrin light chain protein LENGTH=338	AK248539.1
CUST_24812_PI427708080	1.43394e-11	0.000408518	Ankyrin repeat-containing protein, putative	AK364726		CUST_14107_PI427708083	1.98824e-10	0.0989596	0	AK360060		CUST_17422_PI427708080	0.868086	7.86205e-07	FAD dependent oxidoreductase	AK368371
CUST_6371_PI427708083	0.00372049	1.05462e-06	0	MLOC_45371.2		CUST_4542_PI427708086	0.000446125	0.515282	0	MLOC_49457.1		CUST_16183_PI427708080	0.876015	0.000590797	CBL-interacting protein kinase 03	MLOC_75484.2
CUST_9419_PI427708080	0.0465703	1.52094e-13	Protein of Unknown Function (DUF239) LENGTH=430	MLOC_16261.1		CUST_14069_PI427708080	7.63381e-10	0.531736	26S proteasome regulatory subunit	MLOC_60006.1		CUST_17189_PI427708080	0.267016	0.0461064	Stress responsive alpha-beta barrel domain-containing protein (Precursor)	AK252284.1
CUST_14375_PI427708080	3.28285e-06	0.0412909	Calmodulin-binding protein, putative, expressed	MLOC_62114.2		CUST_8831_PI427708100	1.6126e-07	0.171365	0	MLOC_6229.1		CUST_5538_PI427708080	0.947622	1.30324e-10	Receptor protein kinase-like protein	MLOC_67746.2
CUST_18281_PI427708080	4.17704e-08	0.000836778	Zinc finger CCCH-type with G patch domain-containing protein	MLOC_63607.1		CUST_15400_PI427708080	1.8191e-19	0.060206	NB-ARC domain-containing disease resistance protein LENGTH=847	MLOC_69420.13		CUST_24920_PI427708080	0.943972	1.58629e-06	Plant protein of unknown function (DUF247) LENGTH=509	AK365460
CUST_7408_PI427708080	0.0106207	0.000669044	Subtilisin-like serine protease	AK356015		CUST_2171_PI427708086	1.33786e-06	0.317593	0	MLOC_29036.1		CUST_23121_PI427708080	0.876015	3.27329e-06	GrpE protein homolog	AK377032
CUST_7397_PI427708080	2.41629e-08	0.002389	Arginine/serine-rich splicing factor	AK355817		CUST_25015_PI427708080	0.00085425	0.175619	Pantothenate synthetase	AK366381		CUST_21348_PI427708080	0.876015	0.0426351	Glycerophosphoryl diester phosphodiesterase 2-like protein	AK366787
CUST_6026_PI427708080	2.26977e-07	4.81969e-10	Chitinase	MLOC_71324.1		CUST_14442_PI427708083	1.16715e-16	0.201836	0	AK376400		CUST_238_PI427708083	0.876015	0.000108863	0	MLOC_45350.2
CUST_11647_PI427708083	2.34107e-08	0.0167938	0	MLOC_20334.2		CUST_9615_PI427708080	1.41215e-11	0.377257	Serpin-like protein	MLOC_17783.2		CUST_4673_PI427708080	0.876015	3.06913e-08	Sulfate transporter	MLOC_62705.1
CUST_13559_PI427708080	2.43226e-11	0.00750848	Elongation factor 2	MLOC_56627.3		CUST_4709_PI427708080	4.33737e-15	0.352224	One helix protein	MLOC_62874.1		CUST_20156_PI427708080	0.879918	0.00012016	rRNA-processing protein EFG1	AK359961
CUST_12205_PI427708080	2.72404e-10	0.0329262	Plant protein of unknown function (DUF641) LENGTH=425	MLOC_44285.1		CUST_15620_PI427708080	7.01644e-14	0.368035	Rad51 DNA recombination/repair protein	MLOC_71060.5		CUST_7094_PI427708080	0.89711	0.0030991	Wound responsive protein	AK248745.1
CUST_3763_PI427708083	0.000370132	0.000466338	0	MLOC_26017.1		CUST_1105_PI427708080	0.0147743	0.103386	Protein of unknown function, DUF593 LENGTH=1113	MLOC_11977.3		CUST_6103_PI427708080	0.148038	0.0167918	Subtilisin-like serine protease	MLOC_71930.1
CUST_11098_PI427708080	0.0111211	1.08696e-05	Unknown protein	MLOC_33798.1		CUST_22481_PI427708080	2.93711e-07	0.230263	F-box domain containing protein, expressed	AK373364		CUST_16028_PI427708080	0.661087	2.6777e-08	Protein of unknown function, DUF593 LENGTH=280	MLOC_74251.1
CUST_8973_PI427708080	1.51035e-06	0.000212782	Disease resistance protein (CC-NBS-LRR)	MLOC_12720.2		CUST_8067_PI427708080	4.67575e-12	0.823445	Mitochondrial inner membrane protease subunit, putative	AK368079		CUST_3340_PI427708080	0.876015	5.21295e-12	Protein IQ-DOMAIN 32	MLOC_55003.1
CUST_14015_PI427708080	2.09839e-06	3.63734e-08	Protein kinase-3	MLOC_59678.4		CUST_13060_PI427708080	5.5221e-17	0.0952647	laccase 16 LENGTH=523	MLOC_53398.1		CUST_3324_PI427708080	0.117721	2.97048e-05	Ubiquitin ligase	MLOC_54951.1
CUST_13672_PI427708080	1.444e-08	0.0147081	F-box domain containing protein	MLOC_57306.2		CUST_5662_PI427708083	0.0145899	0.761558	0	MLOC_40502.1		CUST_2085_PI427708080	0.876015	2.88201e-06	Prephenate dehydratase	MLOC_28083.1
CUST_4457_PI427708083	0.000318167	0.0374734	0	MLOC_31392.1		CUST_24107_PI427708080	2.3267e-14	0.30366	P-loop containing nucleoside triphosphate hydrolases superfamily protein LENGTH=530	AK358288		CUST_24143_PI427708080	0.881061	2.89574e-05	Thioredoxin reductase	AK358552
CUST_21306_PI427708080	0.0151905	9.58121e-05	UDP-glycosyltransferase 74 F1	AK366492		CUST_10969_PI427708080	0.000893922	0.775684	cDNA clone:J013094O21, full insert sequence	MLOC_32522.1		CUST_24501_PI427708080	0.412303	0.00104074	Ethylene-responsive transcription factor	AK362109
CUST_17012_PI427708080	0.005772	1.71379e-05	Leaf rust resistance protein Lr10	MLOC_9079.1		CUST_15920_PI427708080	1.01216e-09	0.101827	F-box domain containing protein, expressed	MLOC_73418.1		CUST_25476_PI427708080	0.876015	2.68733e-07	6,7-dimethyl-8-ribityllumazine synthase	AK370647
CUST_1918_PI427708083	1.08595e-09	0.000170916	0	MLOC_12721.1		CUST_6486_PI427708100	1.18446e-09	0.906239	0	MLOC_47198.1		CUST_18912_PI427708080	0.8925	0.000638711	Vacuolar sorting receptor 1, putative	AK250812.1
CUST_19706_PI427708080	1.11541e-07	4.34113e-05	MtN19-like protein	AK356701		CUST_9492_PI427708080	1.40341e-10	0.778445	cDNA clone:J013022N21, full insert sequence	MLOC_1686.1		CUST_5496_PI427708100	0.876015	0.017916	0	MLOC_41430.1
CUST_3893_PI427708080	1.59937e-07	1.10797e-05	Cytochrome P450	MLOC_58161.1		CUST_6582_PI427708086	2.63057e-06	0.242392	0	MLOC_74465.1		CUST_12664_PI427708080	0.736409	0.00259826	Mitogen-activated protein kinase kinase 1	MLOC_5024.1
CUST_1620_PI427708086	2.87682e-05	0.0153773	0	MLOC_24698.1		CUST_22097_PI427708080	7.00616e-13	0.425802	Thaumatin-like protein	AK371265		CUST_1742_PI427708100	0.676214	0.00223166	0	MLOC_20450.1
CUST_18264_PI427708080	0.000580839	0.00482612	Ubiquitin family protein	MLOC_62866.1		CUST_10704_PI427708080	0.0138354	0.136281	Protein of unknown function (DUF3511) LENGTH=110	MLOC_2995.1		CUST_24470_PI427708080	0.876015	8.0732e-05	UDP-glycosyltransferase	AK361805
CUST_6879_PI427708083	2.52138e-05	3.05161e-05	0	MLOC_48758.1		CUST_13594_PI427708080	7.35562e-17	0.475355	Protein kinase-3	MLOC_56855.5		CUST_6887_PI427708080	0.646633	0.0188244	unknown protein; Has 30201 Blast hits to 17322 proteins in 780 species: Archae - 12; Bacteria - 1396; Metazoa - 17338; Fungi - 3422; Plants - 5037; Viruses - 0; Other Eukaryotes - 2996 (source: NCBI BLink). LENGTH=99	MLOC_6819.1
CUST_20140_PI427708080	4.19019e-08	0.0017275	91A protein	AK359839		CUST_12303_PI427708100	4.45559e-06	0.267273	0	MLOC_64405.1		CUST_20608_PI427708080	0.877732	0.00895315	Mitochondrial 28S ribosomal protein S29-like protein	AK362812
CUST_2781_PI427708080	0.0116896	0.00104088	Amino acid transporter	MLOC_50914.1		CUST_7606_PI427708083	3.74441e-14	0.845441	0	MLOC_54321.1		CUST_18088_PI427708080	0.876015	1.5145e-10	Expansin protein	MLOC_52820.2
CUST_10656_PI427708083	1.1524e-05	0.000804215	0	MLOC_79883.2		CUST_10218_PI427708083	3.06094e-08	0.051258	0	MLOC_76484.1		CUST_14768_PI427708080	0.876015	0.0139509	cDNA clone:J023121M11, full insert sequence	MLOC_64965.1
CUST_23981_PI427708080	4.38162e-09	2.47323e-06	Heterogeneous nuclear ribonucleoprotein U-like protein 1	AK357055		CUST_12214_PI427708083	2.02007e-15	0.808181	0	MLOC_37074.1		CUST_5789_PI427708080	0.876015	0.000197754	CREG1 protein	MLOC_69632.1
CUST_25373_PI427708080	7.96158e-05	0.00318371	30S ribosomal protein S17	AK369754		CUST_12105_PI427708080	3.96587e-17	0.802619	tRNA pseudouridine synthase, putative	MLOC_43456.4		CUST_3651_PI427708080	0.876015	4.29538e-07	Calcium-transporting ATPase, putative	MLOC_56713.2
CUST_9686_PI427708080	3.22408e-07	6.5078e-05	Unknown protein	MLOC_18436.1		CUST_12861_PI427708080	4.38496e-10	0.247912	Pentatricopeptide repeat-containing protein	MLOC_52097.1		CUST_20640_PI427708080	0.898378	0.00321627	SH3 domain containing protein, expressed	AK362963
CUST_20433_PI427708080	0.000652604	2.40234e-05	beta-xylosidase 3 LENGTH=773	AK361831		CUST_10802_PI427708083	0.00375282	0.304308	0	MLOC_80858.1		CUST_21646_PI427708080	0.717772	0.00407835	Serine/threonine-protein phosphatase	AK368539
CUST_20170_PI427708080	2.42659e-07	1.70273e-05	Peroxisomal membrane protein pex16	AK360085		CUST_8872_PI427708080	0.00213135	0.344457	NBS-LRR disease resistance protein homologue	MLOC_12024.1		CUST_5836_PI427708086	0.958832	0.0431547	0	MLOC_65529.1
CUST_2670_PI427708086	1.1288e-07	0.00144363	0	MLOC_32975.1		CUST_12227_PI427708080	2.31359e-06	0.051128	Disease resistance protein (CC-NBS-LRR class) family LENGTH=901	MLOC_44470.1		CUST_5836_PI427708080	0.876015	0.0322288	18S pre-ribosomal assembly protein gar2-related protein	MLOC_69999.1
CUST_8140_PI427708083	2.47597e-05	6.00476e-06	0	MLOC_59360.1		CUST_18242_PI427708080	1.4004e-12	0.544063	OJ000223_09.1 protein	MLOC_61951.1		CUST_4830_PI427708083	0.876015	0.00434554	0	MLOC_34273.1
CUST_5904_PI427708080	0.000111092	4.29011e-07	CRAL/TRIO domain containing protein, expressed	MLOC_70444.1		CUST_7953_PI427708086	1.18446e-09	0.698314	0	AK249490.1		CUST_5836_PI427708083	0.876015	0.00360064	0	MLOC_41772.1
CUST_7571_PI427708083	0.000156367	1.05471e-09	0	MLOC_53892.1		CUST_1004_PI427708086	5.23231e-05	0.584792	0	MLOC_198.1		CUST_4830_PI427708080	0.876015	0.0375564	unknown protein; FUNCTIONS IN: molecular_function unknown; INVOLVED IN: biological_process unknown; LOCATED IN: chloroplast thylakoid membrane, chloroplast; EXPRESSED IN: 21 plant structures; EXPRESSED DURING: 13 growth stages; Has 120 Blast hits to 120 proteins in 47 species: Archae - 4; Bacteria - 10; Metazoa - 33; Fungi - 2; Plants - 44; Viruses - 0; Other Eukaryotes - 27 (source: NCBI BLink).…	MLOC_63693.4
CUST_8515_PI427708080	3.57707e-07	6.60313e-05	Wound induced protein	AK376360		CUST_7962_PI427708080	8.83991e-15	0.0694768	NBS-LRR class disease resistance protein	AK365704		CUST_4814_PI427708080	0.741321	9.81502e-05	Pentatricopeptide repeat-containing protein, putative	MLOC_63614.1
CUST_25073_PI427708080	1.89509e-08	0.000449195	Alanine--tRNA ligase	AK366962		CUST_23418_PI427708080	2.9244e-15	0.85552	Oligoribonuclease	AK251230.1		CUST_3015_PI427708080	0.978244	4.27581e-05	Pyridoxal phosphate phosphatase PHOSPHO2, putative	MLOC_52823.1
CUST_4682_PI427708080	5.06052e-07	0.0137437	Nuclear transport factor 2 (NTF2)-like protein	MLOC_62750.3		CUST_25863_PI427708080	1.06763e-17	0.0604452	Bromodomain-containing protein, putative	AK374369		CUST_14925_PI427708080	0.896233	3.0157e-08	Cytochrome P450, putative, expressed	MLOC_66080.1
CUST_8370_PI427708080	2.02493e-09	0.0101939	30S ribosomal protein S17	AK374001		CUST_3519_PI427708080	2.7184e-05	0.0961357	Ectonucleoside triphosphate diphosphohydrolase 5	MLOC_55936.1		CUST_20624_PI427708080	0.138056	2.01124e-07	Cell cycle control protein	AK362876
CUST_8612_PI427708080	4.49187e-05	0.000177317	Protein of Unknown Function (DUF239) LENGTH=445	MLOC_10339.1		CUST_25161_PI427708080	3.28149e-07	0.958897	Uncharacterised conserved protein (UCP012943) LENGTH=260	AK367742		CUST_25633_PI427708080	0.876015	0.0479467	GPI mannosyltransferase	AK372360
CUST_22812_PI427708080	4.14356e-08	0.00543085	Dead box ATP-dependent RNA helicase, putative	AK375294		CUST_11075_PI427708080	1.93525e-24	0.473863	ERI1 exoribonuclease	MLOC_3355.3		CUST_19934_PI427708080	0.876015	7.94232e-07	Synaptotagmin-1	AK358219
CUST_4467_PI427708086	0.000312706	0.000603216	0	MLOC_4885.1		CUST_7699_PI427708083	0.000488936	0.318514	0	MLOC_55308.3		CUST_18695_PI427708080	0.949044	0.000543651	Choline dehydrogenase	AK249432.1
CUST_9472_PI427708100	0.000803797	0.00689559	0	MLOC_6681.1		CUST_11965_PI427708080	8.6034e-09	0.459225	cDNA clone:J013058P10, full insert sequence	MLOC_4201.2		CUST_13686_PI427708080	0.13154	1.82247e-10	Protein of unknown function, DUF538 LENGTH=166	MLOC_57380.1
CUST_13258_PI427708080	3.57248e-05	0.0338967	Retrotransposon protein, putative, unclassified	MLOC_54764.2		CUST_2384_PI427708083	1.44202e-16	0.716742	0	MLOC_16548.1		CUST_3745_PI427708086	0.100699	0.001033	0	MLOC_42870.1
CUST_8607_PI427708080	0.000975904	6.24472e-11	F-box family-3	MLOC_10310.1		CUST_6768_PI427708083	1.03086e-09	0.524355	0	MLOC_47961.2		CUST_5975_PI427708080	0.63288	1.983e-14	Glycosyltransferase	MLOC_70965.1
CUST_12859_PI427708080	0.000190271	8.46575e-11	Glycerol-3-phosphate acyltransferase 8	MLOC_52088.1		CUST_10716_PI427708100	0.000108359	0.506049	0	MLOC_75440.3		CUST_24004_PI427708080	0.876015	0.0225767	Protein tolB	AK357331
CUST_22463_PI427708080	1.27651e-15	0.0479316	F-box/RNI-like/FBD-like domains-containing protein LENGTH=472	AK373279		CUST_6493_PI427708083	4.81202e-06	0.298167	0	MLOC_46071.1		CUST_18865_PI427708080	0.877732	1.6593e-11	Germin-like protein 2	AK250508.1
CUST_13754_PI427708083	1.87071e-06	0.00427969	0	AK367250		CUST_2293_PI427708080	1.37171e-19	0.503472	Histone-lysine N-methyltransferase, H3 lysine-9 specific, putative	MLOC_36615.1		CUST_33_PI427708083	0.518152	1.5736e-09	0	MLOC_4506.4
CUST_3680_PI427708080	0.000421354	3.9171e-06	Jasmonate-induced protein	MLOC_56924.1		CUST_5056_PI427708083	5.9277e-07	0.173199	0	MLOC_35983.1		CUST_13856_PI427708083	0.876015	1.55966e-07	0	AK373428
CUST_3919_PI427708100	0.000121062	0.0366323	0	MLOC_32420.1		CUST_14035_PI427708083	5.50306e-18	0.0977086	0	AK356464		CUST_11035_PI427708080	0.876015	2.97184e-05	FAR1-related sequence 5 LENGTH=788	MLOC_33258.3
CUST_13649_PI427708083	0.000189556	2.06214e-05	0	AK357719		CUST_18477_PI427708080	5.47913e-17	0.884716	unknown protein; FUNCTIONS IN: molecular_function unknown; INVOLVED IN: N-terminal protein myristoylation; LOCATED IN: cellular_component unknown; EXPRESSED IN: 22 plant structures; EXPRESSED DURING: 13 growth stages; BEST Arabidopsis thaliana protein match is: unknown protein . LENGTH=168	MLOC_79114.1		CUST_115_PI427708080	0.557148	0.0168358	Fumarylacetoacetate hydrolase domain-containing protein 1	MLOC_2924.1
CUST_9891_PI427708083	0.000335927	0.00213813	0	MLOC_73735.2		CUST_8248_PI427708100	7.88766e-11	0.180247	0	MLOC_58145.1		CUST_3170_PI427708080	0.916446	5.90145e-14	Zinc finger protein LSD1	MLOC_53966.1
CUST_9362_PI427708100	0.0293258	0.00862071	0	MLOC_66053.1		CUST_7190_PI427708080	3.20962e-32	0.906831	Glutathione S-transferase	AK251039.1		CUST_115_PI427708083	0.876015	5.47261e-09	0	MLOC_14634.1
CUST_14086_PI427708083	2.63077e-05	0.00770129	0	AK358849		CUST_24251_PI427708080	1.27031e-12	0.237962	Unknown protein	AK359658		CUST_3761_PI427708080	0.0573915	0.000245037	Heavy metal transport/detoxification superfamily protein LENGTH=140	MLOC_57417.1
CUST_6761_PI427708080	0.00857105	1.05753e-11	Cellulose synthase-like A2	MLOC_80000.1		CUST_9474_PI427708080	8.60827e-09	0.164588	Unknown protein	MLOC_16719.1		CUST_13872_PI427708083	0.876015	0.00142551	0	AK374297
CUST_1966_PI427708083	0.00096256	1.78855e-06	0	MLOC_13131.1		CUST_24029_PI427708080	1.49476e-15	0.44441	Esterase/lipase/thioesterase family protein	AK357568		CUST_4767_PI427708080	0.876015	0.00365444	ELMO domain-containing protein 2	MLOC_63233.1
CUST_1369_PI427708100	2.05232e-08	0.00358674	0	MLOC_18328.3		CUST_3685_PI427708080	4.41255e-20	0.0919628	FBD-associated F-box protein LENGTH=459	MLOC_56951.2		CUST_24020_PI427708080	0.163343	0.0329262	Mitochondrial transcription termination factor-like	AK357468
CUST_15312_PI427708080	0.0304808	0.000398946	Ring finger protein, putative	MLOC_6886.1		CUST_5479_PI427708086	0.0362596	0.854431	0	MLOC_60999.4		CUST_18881_PI427708080	0.876015	5.43383e-05	Chaperone protein dnaJ, putative	AK250598.1
CUST_13933_PI427708080	0.00952217	0.00190181	Regulator of chromosome condensation (RCC1) family protein LENGTH=1106	MLOC_59079.9		CUST_8728_PI427708083	0.0317227	0.133406	0	MLOC_64504.1		CUST_19887_PI427708080	0.876015	2.46659e-08	Protein of unknown function (DUF819) LENGTH=443	AK357929
CUST_3883_PI427708080	8.47837e-09	0.0173273	Cytochrome P450	MLOC_58102.1		CUST_8165_PI427708083	7.06151e-18	0.67919	0	MLOC_59569.2		CUST_9823_PI427708080	0.34751	3.35556e-07	Zinc finger hit domain-containing protein 3	MLOC_19764.2
CUST_880_PI427708080	2.60896e-06	0.0002606	Glutathione transferase	MLOC_10431.1		CUST_7901_PI427708083	3.303e-09	0.0646889	0	MLOC_57321.2		CUST_13872_PI427708080	0.877763	0.000317102	Cytokinin oxidase/dehydrogenase 1	MLOC_58639.1
CUST_5421_PI427708083	4.47192e-07	0.00126979	0	MLOC_38830.1		CUST_13097_PI427708080	2.5268e-14	0.449101	Heavy metal transport/detoxification superfamily protein LENGTH=246	MLOC_53612.2		CUST_23246_PI427708080	0.886068	0.00347896	Pterin-4-alpha-carbinolamine dehydratase	AK249172.1
CUST_12741_PI427708080	4.50105e-12	0.0382704	Porin/voltage-dependent anion-selective channel protein	MLOC_51154.1		CUST_11541_PI427708100	3.29273e-14	0.673761	0	MLOC_79989.1		CUST_14878_PI427708080	0.876015	1.48381e-05	Synaptotagmin, putative	MLOC_6571.1
CUST_13636_PI427708083	0.0258608	0.0296847	0	AK357113		CUST_16940_PI427708080	0.000259379	0.807743	Unknown protein	MLOC_8370.2		CUST_33_PI427708080	0.912878	0.0033733	Mannose-1-phosphate guanyltransferase	MLOC_544.3
CUST_15473_PI427708080	2.60896e-06	1.35324e-11	unknown protein; Has 25 Blast hits to 25 proteins in 9 species: Archae - 0; Bacteria - 0; Metazoa - 0; Fungi - 0; Plants - 25; Viruses - 0; Other Eukaryotes - 0 (source: NCBI BLink). LENGTH=102	MLOC_69960.1		CUST_2218_PI427708086	1.70436e-06	0.252315	0	MLOC_2936.2		CUST_20810_PI427708080	0.99806	0.0266335	WD-40 repeat family protein	AK363949
CUST_23085_PI427708080	0.00304221	0.0010303	Eukaryotic aspartyl protease family protein, expressed	AK376764		CUST_6182_PI427708100	0.0115635	0.542284	0	MLOC_45544.1		CUST_10620_PI427708080	0.216042	4.01977e-07	Early nodulin 55-2, putative	MLOC_28859.1
CUST_9325_PI427708083	0.0323851	0.042603	0	MLOC_69439.1		CUST_14180_PI427708083	1.742e-13	0.0603057	0	AK363700		CUST_20577_PI427708080	0.876015	0.00271565	DDB1-and CUL4-associated factor	AK362620
CUST_6480_PI427708080	1.12577e-07	0.00911205	Calcium lipid binding protein, putative	MLOC_75159.1		CUST_10004_PI427708080	1.27271e-11	0.0615631	Transposon protein, putative, Pong sub-class, expressed	MLOC_21715.1		CUST_5991_PI427708080	0.223658	6.02387e-07	Non-imprinted in Prader-Willi/Angelman syndrome region protein 1	MLOC_71099.4
CUST_435_PI427708086	4.5728e-12	0.000357736	0	MLOC_14287.1		CUST_9517_PI427708083	1.2343e-06	0.0944758	0	MLOC_70838.4		CUST_9666_PI427708080	0.876015	3.13607e-09	unknown protein; Has 1807 Blast hits to 1807 proteins in 277 species: Archae - 0; Bacteria - 0; Metazoa - 736; Fungi - 347; Plants - 385; Viruses - 0; Other Eukaryotes - 339 (source: NCBI BLink). LENGTH=439	MLOC_18305.1
CUST_13384_PI427708080	7.82039e-07	0.00111202	Histone H2A	MLOC_55495.1		CUST_2225_PI427708083	3.63906e-11	0.152436	0	MLOC_15200.1		CUST_584_PI427708080	0.876015	0.0184955	Adiponectin receptor protein	MLOC_6568.1
CUST_709_PI427708086	0.000293672	1.33781e-07	0	MLOC_17188.1		CUST_25449_PI427708080	1.47744e-05	0.154703	Methyltransferase-like protein	AK370438		CUST_14283_PI427708083	0.876015	0.030729	0	AK368916
CUST_5526_PI427708100	0.0269561	0.00281398	0	MLOC_41621.1		CUST_19339_PI427708080	9.81916e-19	0.733409	Receptor kinase-like protein	AK354198		CUST_15289_PI427708080	0.876015	1.09752e-10	myb domain protein 17 LENGTH=299	MLOC_68698.1
CUST_6560_PI427708086	2.17665e-25	0.0180648	0	MLOC_74283.1		CUST_7868_PI427708080	1.49366e-05	0.565916	Receptor-like kinase	AK363955		CUST_19307_PI427708080	0.876015	0.00478242	Thioredoxin reductase	AK354028
CUST_8170_PI427708100	0.000453178	3.21322e-06	0	MLOC_57663.1		CUST_8175_PI427708080	7.40616e-14	0.052111	NBS-LRR class disease resistance protein	AK370232		CUST_17062_PI427708080	0.605296	0.0201778	50S ribosomal protein L20, chloroplastic	MLOC_9439.1
CUST_16404_PI427708080	1.21557e-05	0.00394206	B3 domain-containing protein	MLOC_77380.1		CUST_5876_PI427708080	4.57553e-30	0.234496	Solute carrier family 22 member 6-A	MLOC_70271.1		CUST_24473_PI427708080	0.958244	0.00140827	Kinesin heavy chain isolog	AK361824
CUST_12279_PI427708080	0.0390393	2.24586e-06	Receptor expression-enhancing protein 4	MLOC_44915.1		CUST_719_PI427708083	1.97738e-15	0.831455	0	AK252487.1		CUST_5411_PI427708080	0.876015	0.0257877	Protein of unknown function, DUF538 LENGTH=166	MLOC_66864.1
CUST_9790_PI427708080	3.32137e-05	1.71215e-09	Response regulator	MLOC_1940.1		CUST_4386_PI427708083	5.8929e-25	0.843808	0	MLOC_30918.2		CUST_6417_PI427708080	0.881473	2.29446e-06	Amino acid permease-like protein	MLOC_74720.1
CUST_9606_PI427708083	5.28138e-07	0.022797	0	MLOC_71612.1		CUST_677_PI427708086	0.000671866	0.569943	0	MLOC_16837.1		CUST_4172_PI427708080	0.876672	0.00530266	Riboflavin biosynthesis protein ribBA	MLOC_59642.2
CUST_6775_PI427708080	7.59526e-08	0.023656	Peptidyl-prolyl cis-trans isomerase	MLOC_80253.1		CUST_15602_PI427708080	8.67041e-22	0.762814	NBS-LRR resistance-like protein	MLOC_70916.2		CUST_5411_PI427708083	0.876015	0.0013641	0	MLOC_38744.1
CUST_7781_PI427708086	4.74361e-09	0.00119573	0	MLOC_45910.1		CUST_13400_PI427708083	1.27117e-07	0.782066	0	MLOC_80311.2		CUST_19323_PI427708080	0.876015	0.00035926	Proline-rich uncharacterized protein	AK354121
CUST_5198_PI427708080	0.000362181	0.00239338	Leucine-rich repeat receptor-like protein kinase	MLOC_65616.3		CUST_12731_PI427708083	8.92887e-05	0.128703	0	MLOC_53069.1		CUST_14314_PI427708083	0.23699	0.00104286	0	AK370483
CUST_5635_PI427708083	0.000244508	0.00381402	0	MLOC_40290.3		CUST_4358_PI427708100	1.87858e-16	0.799157	0	MLOC_34799.1		CUST_5209_PI427708080	0.876015	1.84398e-11	Blue copper protein	MLOC_65674.2
CUST_11478_PI427708080	0.0076345	3.27269e-05	Yellow stripe-like transporter 12	MLOC_37227.2		CUST_20887_PI427708080	8.02611e-20	0.79433	Leucine-rich receptor-like protein kinase	AK364376		CUST_26044_PI427708080	0.878664	0.000133919	unknown protein; FUNCTIONS IN: molecular_function unknown; INVOLVED IN: biological_process unknown; LOCATED IN: endomembrane system; EXPRESSED IN: 23 plant structures; EXPRESSED DURING: 13 growth stages; BEST Arabidopsis thaliana protein match is: unknown protein . LENGTH=172	AK376084
CUST_9205_PI427708083	1.65934e-05	0.0434032	0	MLOC_68430.1		CUST_24142_PI427708080	0.00154531	0.255304	BHLH transcription factor	AK358551		CUST_13919_PI427708083	0.932793	4.95698e-18	0	AK376760
CUST_5620_PI427708100	9.60251e-20	0.00478977	0	MLOC_42181.1		CUST_15532_PI427708080	0.0250282	0.0550388	S-receptor kinase, putative	MLOC_70436.1		CUST_1675_PI427708100	0.876015	0.000209622	0	MLOC_20156.1
CUST_155_PI427708080	0.000765485	0.000210779	NPR1 interactor	MLOC_3652.1		CUST_5388_PI427708100	3.63378e-07	0.893706	0	MLOC_40866.1		CUST_22243_PI427708080	0.876015	6.91098e-07	Deoxyribodipyrimidine photolyase	AK372010
CUST_12918_PI427708080	1.79318e-16	7.29664e-05	Ribosomal L18p/L5e family protein LENGTH=133	MLOC_52419.1		CUST_14426_PI427708083	1.13889e-06	0.440262	0	AK375784		CUST_23249_PI427708080	0.876015	1.45174e-06	UPF0161 protein yidD	AK249236.1
CUST_8577_PI427708080	0.00904913	0.00246998	NBS-LRR disease resistance protein homologue	MLOC_10090.4		CUST_4101_PI427708086	0.00875995	0.607377	0	MLOC_46106.1		CUST_3808_PI427708080	0.730612	0.00523412	tRNA (guanine(10)-N2)-methyltransferase homolog	MLOC_57691.2
CUST_2501_PI427708086	4.12097e-08	8.82848e-07	0	MLOC_31682.1		CUST_13951_PI427708083	8.82444e-15	0.708576	0	AK250168.1		CUST_754_PI427708080	0.893482	1.14535e-05	Protein phosphatase 2C	MLOC_8131.1
CUST_25683_PI427708080	1.47413e-25	0.00134025	Unknown protein	AK372807		CUST_9597_PI427708080	0.00421963	0.104157	Zinc finger A20 and AN1 domain-containing stress-associated protein	MLOC_17636.1		CUST_25074_PI427708080	0.876015	4.27885e-06	Protein disulfide isomerase	AK366963
CUST_6069_PI427708080	0.0127462	0.00025238	SMP-30/Gluconolaconase/LRE domain protein (Precursor)	MLOC_71644.1		CUST_833_PI427708083	5.73419e-09	0.325245	0	AK357534		CUST_413_PI415269222	0.930348	1.37651e-05	0	TA46960_4513
CUST_4049_PI427708086	1.50209e-06	2.11073e-06	0	MLOC_45722.1		CUST_4560_PI427708083	0.00231967	0.103573	0	MLOC_32152.1		CUST_3134_PI427708080	0.876015	0.0113178	Protein of unknown function (DUF1666) LENGTH=635	MLOC_53785.1
CUST_19036_PI427708080	1.24627e-09	3.74489e-05	B3 domain-containing protein	AK251585.1		CUST_2632_PI427708083	1.24764e-10	0.930694	0	MLOC_18293.1		CUST_22413_PI427708080	0.876015	1.24178e-06	unknown protein; BEST Arabidopsis thaliana protein match is: unknown protein . LENGTH=302	AK372934
CUST_1026_PI427708083	2.96333e-07	3.06587e-06	0	AK363845		CUST_17747_PI427708080	0.00121657	0.675702	SOSS complex subunit B1	MLOC_55423.6		CUST_3118_PI427708080	0.876015	1.88858e-05	Xyloglucan galactosyltransferase	MLOC_53593.1
CUST_18413_PI427708080	0.00533093	0.00240357	Solute carrier family 22 member 1	MLOC_71738.1		CUST_1528_PI427708083	4.38703e-12	0.609391	0	AK375084		CUST_17232_PI427708080	0.885518	0.00407984	Peptidyl-prolyl cis-trans isomerase 1	AK355098
CUST_7731_PI427708086	0.000300914	0.000240636	0	MLOC_38575.1		CUST_13730_PI427708083	2.76033e-11	0.221022	0	AK365818		CUST_14267_PI427708083	0.636467	0.0249597	0	AK368190
CUST_25659_PI427708080	1.40231e-12	2.38635e-06	Histidine-containing phosphotransfer protein	AK372599		CUST_4103_PI427708083	0.00210807	0.264925	0	MLOC_28625.1		CUST_4156_PI427708080	0.88058	0.0196846	ATP-dependent Clp protease proteolytic subunit	MLOC_59538.1
CUST_5946_PI427708080	0.000531752	0.000400669	unknown protein; FUNCTIONS IN: molecular_function unknown; INVOLVED IN: biological_process unknown; LOCATED IN: chloroplast; EXPRESSED IN: 19 plant structures; EXPRESSED DURING: 13 growth stages; Has 60 Blast hits to 60 proteins in 24 species: Archae - 0; Bacteria - 14; Metazoa - 0; Fungi - 0; Plants - 45; Viruses - 0; Other Eukaryotes - 1 (source: NCBI BLink). LENGTH=241	MLOC_70764.1		CUST_503_PI427708083	3.92159e-16	0.814742	0	MLOC_77614.7		CUST_23451_PI427708080	0.938264	8.98496e-06	NADH-ubiquinone oxidoreductase B18 subunit family protein, expressed	AK251549.1
CUST_5300_PI427708086	2.51938e-07	0.00012313	0	MLOC_58364.5		CUST_673_PI427708086	4.90615e-13	0.222347	0	MLOC_16819.1		CUST_13_PI427708083	0.876015	0.012205	0	MLOC_2648.2
CUST_384_PI427708080	5.83493e-06	2.50062e-06	Nuclear transport factor 2 (NTF2) family protein	MLOC_5229.1		CUST_11166_PI427708083	3.57e-15	0.380468	0	MLOC_9680.4		CUST_6012_PI427708080	0.876015	2.32694e-05	Aquaporin 1	MLOC_71237.1
CUST_14453_PI427708080	1.96094e-09	1.77306e-09	Unknown protein	MLOC_6262.5		CUST_24253_PI427708080	1.14545e-05	0.19146	unknown protein; LOCATED IN: chloroplast; BEST Arabidopsis thaliana protein match is: unknown protein . LENGTH=845	AK359708		CUST_21190_PI427708080	0.435265	0.043363	Cyclin-dependent protein kinase-like protein	AK365916
CUST_10198_PI427708083	5.49116e-10	0.000314303	0	MLOC_76298.1		CUST_9386_PI427708080	2.12596e-07	0.0642397	unknown protein; EXPRESSED IN: 21 plant structures; EXPRESSED DURING: 13 growth stages; Has 35333 Blast hits to 34131 proteins in 2444 species: Archae - 798; Bacteria - 22429; Metazoa - 974; Fungi - 991; Plants - 531; Viruses - 0; Other Eukaryotes - 9610 (source: NCBI BLink). LENGTH=551	MLOC_15968.3		CUST_15491_PI427708080	0.876015	1.36668e-07	GHMP kinase protein	MLOC_70063.2
CUST_6018_PI427708083	2.38612e-18	0.00856056	0	MLOC_42987.1		CUST_3502_PI427708100	2.77113e-09	0.869402	0	MLOC_30251.1		CUST_18928_PI427708080	0.892661	0.0425483	RNA-binding (RRM/RBD/RNP motifs) family protein LENGTH=405	AK250903.1
CUST_16_PI427708083	4.22959e-06	0.0414426	0	MLOC_3002.3		CUST_10759_PI427708100	0.0391931	0.928734	0	MLOC_75702.1		CUST_13713_PI427708080	0.876015	2.55811e-08	Hydrolase, alpha/beta fold family protein, expressed	MLOC_57560.3
CUST_23671_PI427708080	9.8363e-05	0.00294003	Maturase-like protein	AK354250		CUST_16627_PI427708080	1.25723e-08	0.606391	Peptidyl-prolyl cis-trans isomerase	MLOC_79392.2		CUST_24894_PI427708080	0.635984	5.10405e-06	Transmembrane protein 87A	AK365300
CUST_2954_PI427708080	0.000497587	6.12567e-05	Ring finger protein, putative	MLOC_52308.1		CUST_11303_PI427708100	1.29461e-06	0.078895	0	MLOC_787.1		CUST_14144_PI427708083	0.876015	0.000333841	0	AK361917
CUST_4768_PI427708083	0.0469661	4.58169e-11	0	MLOC_33791.1		CUST_2366_PI427708086	0.000204708	0.584373	0	MLOC_30487.1		CUST_13713_PI427708083	0.876015	4.18344e-08	0	AK364349
CUST_1330_PI427708100	1.81339e-10	0.000280419	0	MLOC_18063.1		CUST_14045_PI427708080	0.00164463	0.210245	F-box family-6	MLOC_59864.2		CUST_20842_PI427708080	0.877732	2.34969e-06	Auxin response factor 15	AK364144
CUST_20379_PI427708080	2.31367e-07	0.000111246	RING finger protein	AK361474		CUST_6396_PI427708086	1.75136e-15	0.280443	0	MLOC_72370.1		CUST_2276_PI427708080	0.711907	0.000200923	Pectinacetylesterase	MLOC_36540.1
CUST_6077_PI427708086	2.99903e-21	0.00651043	0	MLOC_68475.1		CUST_6345_PI427708080	1.1441e-05	0.426198	F-box domain containing protein, expressed	MLOC_74187.1		CUST_25851_PI427708080	0.876015	4.51344e-06	Histone H3	AK374251
CUST_5945_PI427708083	1.62858e-05	0.000172946	0	MLOC_4258.1		CUST_4202_PI427708100	0.038115	0.204029	0	MLOC_33949.1		CUST_7269_PI427708080	0.876015	4.94433e-05	Intermembrane space import and assembly protein 40, mitochondrial, putative	AK252875.1
CUST_1319_PI427708080	1.41762e-06	4.17057e-07	Bidirectional sugar transporter N3	MLOC_13612.1		CUST_15055_PI427708080	0.0205723	0.0720153	Zinc finger protein	MLOC_67028.1		CUST_4239_PI427708083	0.876015	1.30021e-07	0	MLOC_29740.1
CUST_8666_PI427708083	8.00028e-15	0.0004338	0	MLOC_64034.1		CUST_3470_PI427708083	0.0331439	0.74446	0	MLOC_24143.1		CUST_20049_PI427708080	0.878606	5.94309e-05	UDP-D-glucose epimerase 2	AK359027
CUST_8609_PI427708100	9.44232e-06	2.62482e-05	0	MLOC_60730.1		CUST_25858_PI427708080	9.01515e-17	0.387912	Kelch repeat-containing protein	AK374311		CUST_1829_PI427708080	0.876015	2.15926e-05	Condensin-2 complex subunit D3	MLOC_19166.3
CUST_2585_PI427708083	1.49337e-05	0.0234125	0	MLOC_17943.3		CUST_24075_PI427708080	0.000156341	0.228373	Haloacid dehalogenase-like hydrolase-like	AK357986		CUST_23126_PI427708080	0.0638481	0.0129354	Plant Tudor-like RNA-binding protein LENGTH=326	AK377063
CUST_555_PI427708083	1.38162e-11	2.01969e-08	0	MLOC_55128.1		CUST_6100_PI427708083	2.00385e-05	0.428423	0	MLOC_43519.1		CUST_22680_PI427708080	0.876015	2.29591e-10	Auxin response factor	AK374546
CUST_6020_PI427708086	0.00238784	0.0162356	0	MLOC_67929.1		CUST_12570_PI427708083	0.00282314	0.0570265	0	MLOC_47541.1		CUST_1861_PI427708083	0.62839	0.00233976	0	MLOC_12217.1
CUST_890_PI427708083	0.0175487	0.0237653	0	AK359768		CUST_2649_PI427708083	0.000276452	0.223168	0	MLOC_1840.1		CUST_2292_PI427708080	0.811081	1.18908e-08	Aminoacyl-tRNA synthetase	MLOC_36614.2
CUST_2764_PI427708080	0.0359497	1.23976e-05	Hsp20/alpha crystallin family protein, expressed	MLOC_50285.1		CUST_6842_PI427708086	1.24394e-05	0.520545	0	MLOC_77030.1		CUST_3298_PI427708080	0.919485	2.6073e-11	50S ribosomal protein L31	MLOC_54754.1
CUST_896_PI427708086	0.000142049	0.000143348	0	MLOC_18935.1		CUST_6064_PI427708086	0.000263244	0.249175	0	MLOC_68344.1		CUST_24925_PI427708080	0.876407	0.000704879	S-adenosyl-L-methionine-dependent methyltransferases superfamily protein LENGTH=600	AK365482
CUST_19181_PI427708080	1.1477e-05	3.39016e-05	Ribonuclease 3	AK252681.1		CUST_6766_PI427708086	0.00475184	0.214917	0	MLOC_76309.1		CUST_16092_PI427708080	0.876015	0.00400579	Protein of unknown function (DUF155) LENGTH=402	MLOC_74785.1
CUST_6714_PI427708100	0.000301508	4.41639e-05	0	MLOC_48370.1		CUST_2635_PI427708100	1.944e-08	0.281045	0	MLOC_25278.1		CUST_163_PI427708080	0.876015	9.4379e-09	Alcohol dehydrogenase, putative	MLOC_3734.1
CUST_15129_PI427708080	7.24041e-09	1.78346e-09	Unknown protein	MLOC_67579.3		CUST_10660_PI427708100	0.029291	0.520215	0	MLOC_75048.1		CUST_15661_PI427708080	0.637519	0.0147621	Retrotransposon protein, putative, unclassified	MLOC_714.1
CUST_1873_PI427708086	2.27856e-10	0.00037146	0	MLOC_26786.1		CUST_14827_PI427708080	1.72965e-17	0.424434	Expansin A4	MLOC_65431.2		CUST_5055_PI427708080	0.876015	0.00074988	Oxidation resistance protein 1	MLOC_64847.1
CUST_26139_PI427708080	5.38822e-06	0.0014512	Domain of unknown function (DUF966) LENGTH=414	AK377000		CUST_1396_PI427708080	1.37897e-06	0.349217	Peroxidase	MLOC_14197.1		CUST_104_PI415269222	0.876015	0.00241238	0	TA50550_4513
CUST_6901_PI427708083	0.0127155	0.000148965	0	MLOC_48879.2		CUST_26050_PI427708080	1.54727e-09	0.315618	Heavy-metal-associated domain-containing protein	AK376118		CUST_22850_PI427708080	0.876015	0.0113977	tRNA wybutosine-synthesizing protein, putative	AK375493
CUST_2087_PI427708086	1.9195e-11	0.02025	0	MLOC_28427.1		CUST_2234_PI427708083	1.22545e-09	0.167035	0	MLOC_15271.1		CUST_21051_PI427708080	0.876015	5.40035e-11	Phospho-2-dehydro-3-deoxyheptonate aldolase 1	AK365214
CUST_11005_PI427708083	1.09607e-10	0.000392939	0	MLOC_867.2		CUST_5956_PI427708083	8.46242e-06	0.344484	0	MLOC_42641.1		CUST_24287_PI427708080	0.876604	7.94232e-07	Eukaryotic translation initiation factor 4E-2	AK360008
CUST_12474_PI427708080	0.000450244	4.65321e-07	Ribosomal RNA apurinic site specific lyase-like	MLOC_47555.1		CUST_7388_PI427708100	0.0130227	0.156976	0	MLOC_52441.1		CUST_1238_PI427708080	0.926897	0.000954908	Expansin protein	MLOC_12906.1
CUST_1937_PI427708083	5.47189e-10	0.000211582	0	MLOC_12904.1		CUST_5963_PI427708080	1.1129e-08	0.689828	Zinc transporter 4	MLOC_70898.2		CUST_2802_PI427708080	0.876015	0.00859691	ATPase	MLOC_51073.3
CUST_25552_PI427708080	0.000263467	0.000215874	Nbs-lrr resistance protein	AK371479		CUST_16538_PI427708080	2.69513e-05	0.729324	cDNA, clone: J100054L12, full insert sequence	MLOC_78576.1		CUST_5225_PI427708080	0.906397	0.00191331	60 kDa chaperonin 2	MLOC_65787.1
CUST_24608_PI427708080	4.24469e-06	0.00238253	Phosphatidate cytidylyltransferase	AK363091		CUST_7473_PI427708083	2.88658e-08	0.735447	0	MLOC_53006.1		CUST_15336_PI427708080	0.311432	8.98864e-13	Myb family transcription factor	MLOC_69072.2
CUST_20593_PI427708080	9.01834e-13	0.000468035	1-aminocyclopropane-1-carboxylate oxidase-like protein	AK362713		CUST_9192_PI427708083	0.00620266	0.771911	0	MLOC_68349.1		CUST_6386_PI427708080	0.878178	0.0177546	RNA-binding protein, putative	MLOC_74552.2
CUST_4578_PI427708080	0.0052429	1.9434e-05	Purine permease	MLOC_62171.1		CUST_2467_PI427708083	0.000387086	0.776547	0	MLOC_17147.3		CUST_14905_PI427708080	0.945304	0.00839665	ABC1 kinase family protein	MLOC_65929.1
CUST_24391_PI427708080	0.000807688	0.0130843	Protein FAM116A	AK360972		CUST_19306_PI427708080	9.3636e-24	0.191113	Caffeoyl-CoA O-methyltransferase	AK354011		CUST_14097_PI427708083	0.878905	0.0329255	0	AK359297
CUST_2760_PI427708080	0.000400857	0.0258424	Unknown protein	MLOC_49945.1		CUST_19495_PI427708080	4.30189e-15	0.117063	Protein kinase	AK355239		CUST_13091_PI427708080	0.65869	0.0138004	BZIP transcription factor family protein	MLOC_53580.1
CUST_18774_PI427708080	1.49664e-05	3.27432e-05	Ribonuclease 3	AK250005.1		CUST_12867_PI427708080	0.000958494	0.408457	Unknown protein	MLOC_52137.1		CUST_4799_PI427708083	0.876015	1.90772e-11	0	MLOC_34009.1
CUST_5828_PI427708080	1.00564e-06	0.0345564	Mutator-like transposase-like protein	MLOC_69932.4		CUST_10609_PI427708080	2.55994e-06	0.813698	AP2/B3-like transcriptional factor family protein LENGTH=337	MLOC_28796.5		CUST_3793_PI427708080	0.876015	0.000101771	BHLH transcription factor	MLOC_57622.3
CUST_14416_PI427708083	0.00326876	0.000473051	0	AK375260		CUST_966_PI427708083	4.39307e-14	0.333897	0	AK362223		CUST_19137_PI427708080	0.876015	7.56563e-12	GDSL esterase/lipase	AK252303.1
CUST_14713_PI427708080	5.12722e-05	0.028477	C2H2-like zinc finger protein	MLOC_64556.2		CUST_20945_PI427708080	0.0186815	0.308105	Chymotrypsin inhibitor-2	AK364659		CUST_14160_PI427708083	0.876015	0.000398858	0	AK363100
CUST_6818_PI427708080	0.0136417	9.42858e-08	Eukaryotic aspartyl protease family protein LENGTH=535	MLOC_81119.1		CUST_15580_PI427708080	0.00498582	0.6675	unknown protein; FUNCTIONS IN: molecular_function unknown; INVOLVED IN: biological_process unknown; LOCATED IN: endomembrane system; EXPRESSED IN: 6 plant structures; EXPRESSED DURING: LP.04 four leaves visible, LP.02 two leaves visible; Has 63 Blast hits to 63 proteins in 13 species: Archae - 0; Bacteria - 0; Metazoa - 0; Fungi - 0; Plants - 63; Viruses - 0; Other Eukaryotes - 0 (source: NCBI BL…	MLOC_70727.1		CUST_23079_PI427708080	0.876015	1.85793e-05	Vesicular glutamate transporter	AK376711
CUST_2119_PI427708080	0.0381608	7.94684e-13	O-methyltransferase family protein, expressed	MLOC_31360.1		CUST_4321_PI427708083	0.0474953	0.502247	0	MLOC_30379.1		CUST_279_PI415269222	0.987613	0.0011592	0	TA32937_4513
CUST_9688_PI427708100	2.39677e-20	0.032489	0	MLOC_68476.1		CUST_6395_PI427708083	8.57291e-16	0.0842045	0	MLOC_45519.1		CUST_15896_PI427708080	0.876015	0.00598778	Kelch domain-containing protein, putative	MLOC_7324.1
CUST_4115_PI427708080	0.0492793	7.19506e-09	UDP-Glycosyltransferase superfamily protein LENGTH=460	MLOC_59319.1		CUST_24783_PI427708080	2.76918e-26	0.197196	Poly(ADP-ribose) glycohydrolase, putative	AK364505		CUST_5241_PI427708080	0.884744	7.91268e-06	Phosphatidic acid phosphatase (PAP2) family protein	MLOC_65899.1
CUST_18324_PI427708080	8.82444e-15	0.000204818	3-ketoacyl-CoA synthase (Fiddlehead - fdh!)	MLOC_65700.1		CUST_12154_PI427708100	1.05349e-13	0.457737	0	MLOC_9612.1		CUST_6247_PI427708080	0.876015	5.11951e-05	EH-domain-containing protein 1	MLOC_73208.3
CUST_17789_PI427708080	8.09298e-05	0.0372552	Glycine--tRNA ligase alpha subunit	MLOC_63502.5		CUST_7694_PI427708080	0.00203283	0.180407	SAUR-like auxin-responsive protein	AK361070		CUST_13122_PI427708083	0.876015	3.25209e-08	0	MLOC_71768.1
CUST_14390_PI427708083	1.88651e-23	0.0225647	0	AK374215		CUST_9295_PI427708083	0.0183272	0.34553	0	MLOC_69145.5		CUST_4017_PI427708080	0.876015	7.53406e-14	Endo-1,3;1,4-beta-D-glucanase, putative, expressed	MLOC_58795.3
CUST_5868_PI427708100	0.00368223	0.00582495	0	MLOC_43639.1		CUST_6325_PI427708083	0.0106925	0.129837	0	MLOC_45075.1		CUST_877_PI427708080	0.876015	1.02912e-05	Ubiquitin-conjugating enzyme E2 N	MLOC_10404.1
CUST_2066_PI427708086	0.0428199	0.00383913	0	MLOC_28254.1		CUST_7681_PI427708083	2.6909e-05	0.288014	0	MLOC_55090.1		CUST_11340_PI427708080	0.876015	4.57733e-09	Protein TRF-like 3	MLOC_36335.1
CUST_15951_PI427708080	4.58369e-09	0.00365388	F-box domain containing protein	MLOC_73619.1		CUST_7817_PI427708080	6.16892e-11	0.318806	Kinase, putative	AK363128		CUST_4465_PI427708080	0.884294	0.00135039	IQ domain-containing protein	MLOC_61454.3
CUST_3671_PI427708080	5.60637e-09	0.034724	THO complex subunit 4	MLOC_56864.1		CUST_5840_PI427708080	2.30691e-10	0.139182	Dihydroflavonol 4-reductase	MLOC_70051.1		CUST_22536_PI427708080	0.876015	0.000586555	Inositol 5-phosphatase 4	AK373688
CUST_6774_PI427708083	6.67963e-09	0.0384575	0	MLOC_48011.1		CUST_4541_PI427708083	3.10397e-09	0.161971	0	MLOC_32009.1		CUST_21514_PI427708080	0.876015	0.000881731	unknown protein; BEST Arabidopsis thaliana protein match is: unknown protein . LENGTH=340	AK367691
CUST_7958_PI427708080	2.83225e-13	0.00354643	cDNA clone:001-032-A03, full insert sequence	AK365626		CUST_16464_PI427708080	1.43077e-07	0.15655	NBS-LRR disease resistance protein homologue	MLOC_77918.2		CUST_3047_PI427708086	0.876015	2.99276e-05	0	MLOC_36188.1
CUST_9311_PI427708080	1.94097e-14	0.0237653	Protein kinase-3	MLOC_15351.6		CUST_10386_PI427708083	1.37309e-14	0.0550756	0	MLOC_77822.1		CUST_16333_PI427708080	0.973533	0.000595378	Tic22	MLOC_76698.6
CUST_11440_PI427708083	0.000156735	3.45155e-07	0	MLOC_15193.1		CUST_1969_PI427708083	0.0302388	0.125317	0	MLOC_13148.1		CUST_8647_PI427708100	0.876015	0.0200658	0	MLOC_61001.1
CUST_4348_PI427708083	5.6665e-06	0.00190935	0	MLOC_30618.1		CUST_11814_PI427708083	1.1722e-10	0.210625	0	MLOC_24808.1		CUST_4846_PI427708086	0.947806	6.73713e-08	0	MLOC_52246.1
CUST_5315_PI427708083	1.10766e-07	0.00262894	0	MLOC_38085.3		CUST_7219_PI427708080	2.36831e-08	0.75033	Unknown protein	AK251771.1		CUST_404_PI427708083	0.876015	8.25172e-11	0	MLOC_66258.1
CUST_7304_PI427708080	2.18694e-11	0.000908716	cDNA clone:001-032-A03, full insert sequence	AK354031		CUST_21450_PI427708080	7.13926e-24	0.236185	Mitochondrial import inner membrane translocase subunit TIM16	AK367352		CUST_4481_PI427708080	0.876015	3.00681e-11	Purine permease	MLOC_61532.1
CUST_8886_PI427708083	1.46112e-08	0.00317042	0	MLOC_65892.2		CUST_25335_PI427708080	3.47519e-17	0.73236	Folylpolyglutamate synthase	AK369403		CUST_5487_PI427708080	0.178102	1.57953e-06	BTB/POZ domain-containing protein LENGTH=499	MLOC_67384.1
CUST_19332_PI427708080	0.0074417	6.79974e-10	Kinase, putative	AK354150		CUST_2014_PI427708080	5.23894e-30	0.619725	rRNA methylase	MLOC_22624.2		CUST_420_PI427708080	0.876015	2.98221e-07	Villin-3, putative, expressed	MLOC_5484.1
CUST_10424_PI427708083	0.00820043	0.00244503	0	MLOC_78182.1		CUST_15910_PI427708080	0.0285949	0.0678943	cDNA clone:J023121M11, full insert sequence	MLOC_73331.1		CUST_5720_PI427708080	0.876015	0.00045939	Phytoene synthase 7A	MLOC_69078.8
CUST_6426_PI427708080	1.13499e-05	0.00615185	Cytochrome P450	MLOC_74781.1		CUST_9577_PI427708083	0.00151251	0.132392	0	MLOC_71356.1		CUST_13601_PI427708080	0.876015	7.437e-13	unknown protein; BEST Arabidopsis thaliana protein match is: unknown protein . LENGTH=335	MLOC_56927.1
CUST_169_PI415269222	0.000119534	0.00621992	0	TA38075_4513		CUST_7557_PI427708083	1.42841e-13	0.0746403	0	MLOC_53755.1		CUST_893_PI427708080	0.522931	1.69769e-06	Flavoprotein wrbA	MLOC_10485.1
CUST_18711_PI427708080	5.18869e-07	0.00106687	Alkaline phosphatase D	AK249530.1		CUST_10966_PI427708080	0.0116601	0.0604265	histidine kinase 5 LENGTH=922	MLOC_3247.1		CUST_25315_PI427708080	0.243115	6.39954e-07	Late embryogenesis abundant (LEA) hydroxyproline-rich glycoprotein family LENGTH=260	AK369235
CUST_1230_PI427708080	7.76937e-10	4.09266e-07	Gibberellin 3-beta-hydroxylase	MLOC_12855.1		CUST_8535_PI427708100	2.92985e-17	0.660421	0	MLOC_60262.1		CUST_7789_PI427708100	0.876015	0.00070744	0	MLOC_55143.1
CUST_7733_PI427708083	0.00650923	5.5217e-06	0	MLOC_55593.2		CUST_158_PI427708100	0.0416591	0.531093	0	MLOC_10625.1		CUST_21297_PI427708080	0.876015	1.49537e-08	Bile acid sodium symporter	AK366448
CUST_2761_PI427708080	8.13908e-05	0.00718855	Sucrose synthase 2, putative, expressed	MLOC_50162.7		CUST_13500_PI427708083	6.53467e-13	0.214623	0	MLOC_4692.3		CUST_8956_PI427708080	0.876015	1.07453e-08	Formate-tetrahydrofolate ligase	MLOC_12614.1
CUST_9053_PI427708080	2.44393e-08	0.00447597	Disease resistance protein	MLOC_13234.2		CUST_9305_PI427708100	0.0145672	0.220038	0	MLOC_65706.1		CUST_6695_PI427708080	0.876015	2.07791e-09	Plasma-membrane choline transporter family protein	MLOC_78591.5
CUST_6688_PI427708100	0.00241081	0.040203	0	MLOC_48286.1		CUST_8131_PI427708080	0.00271577	0.985075	Glucan endo-1,3-beta-glucosidase 4	AK369274		CUST_7950_PI427708080	0.876015	1.85349e-05	Mitochondrial carrier protein	AK365540
CUST_5180_PI427708080	9.06511e-12	1.09194e-10	Peroxidase 10	MLOC_65477.1		CUST_4471_PI427708100	5.02273e-12	0.221317	0	MLOC_3541.1		CUST_420_PI427708083	0.716506	0.000704649	0	MLOC_67170.1
CUST_12057_PI427708100	3.98648e-07	0.0252535	0	MLOC_8894.1		CUST_25900_PI427708080	0.0393976	0.449392	F-box domain containing protein, expressed	AK374664		CUST_5657_PI427708080	0.955557	9.82606e-09	Transcription factor	MLOC_68598.4
CUST_9033_PI427708080	4.78879e-10	0.0276281	Protein of unknown function (DUF3527) LENGTH=603	MLOC_13124.4		CUST_14112_PI427708080	6.29566e-13	0.320893	Calcium-binding EF-hand family protein LENGTH=135	MLOC_60312.1		CUST_9855_PI427708080	0.997405	4.06591e-06	3-methyl-2-oxobutanoate hydroxymethyltransferase	MLOC_20185.1
CUST_21736_PI427708080	0.0184603	0.0116179	FAD-binding Berberine family protein LENGTH=537	AK369108		CUST_2198_PI427708086	1.41734e-09	0.573785	0	MLOC_29233.1		CUST_7050_PI427708080	0.892532	0.0115152	Mitochondrial carrier protein	AK248135.1
CUST_20364_PI427708080	1.13889e-06	5.39718e-05	Sugar transporter, putative	AK361403		CUST_13760_PI427708083	0.0293403	0.150722	0	AK367652		CUST_17998_PI427708080	0.876015	9.57634e-05	F-box family protein	MLOC_34787.1
CUST_1639_PI427708086	2.23405e-08	0.010947	0	MLOC_24858.1		CUST_13607_PI427708083	5.99661e-18	0.111236	0	AK354079		CUST_12299_PI427708080	0.877763	3.17686e-10	basic helix-loop-helix (bHLH) DNA-binding superfamily protein LENGTH=320	MLOC_45114.1
CUST_2324_PI427708086	2.25373e-21	2.36808e-09	0	MLOC_30157.1		CUST_14131_PI427708083	2.26887e-17	0.460551	0	AK361388		CUST_326_PI415269222	0.161516	0.000849856	0	TA34731_4513
CUST_10217_PI427708080	0.0456363	8.81159e-05	Unknown protein	MLOC_24517.1		CUST_9184_PI427708100	0.0178424	0.0994508	0	MLOC_64760.1		CUST_19771_PI427708080	0.876015	0.0025246	PAP fibrillin family protein	AK357118
CUST_11466_PI427708080	8.01155e-07	1.42013e-07	Cyclopropane-fatty-acyl-phospholipid synthase	MLOC_37138.2		CUST_3090_PI427708100	7.59867e-41	0.738832	0	MLOC_27847.2		CUST_22691_PI427708080	0.876015	0.0217087	Mitochondrial inner membrane protein OXA1	AK374585
CUST_7532_PI427708086	4.80541e-11	2.90753e-08	0	MLOC_9436.1		CUST_1103_PI427708083	0.00233646	0.611864	0	AK366221		CUST_17525_PI427708080	0.0997689	1.20442e-06	unknown protein; FUNCTIONS IN: molecular_function unknown; INVOLVED IN: biological_process unknown; LOCATED IN: endomembrane system; EXPRESSED IN: 17 plant structures; EXPRESSED DURING: 13 growth stages; Has 34 Blast hits to 34 proteins in 10 species: Archae - 0; Bacteria - 0; Metazoa - 0; Fungi - 0; Plants - 34; Viruses - 0; Other Eukaryotes - 0 (source: NCBI BLink). LENGTH=229	AK376158
CUST_13865_PI427708083	5.34061e-17	7.26022e-06	0	AK373910		CUST_6981_PI427708100	9.98684e-06	0.89492	0	MLOC_49893.1		CUST_33_PI415269222	0.876015	0.000573201	0	TA38314_4513
CUST_8328_PI427708083	0.00961275	5.39421e-08	0	MLOC_60800.1		CUST_6253_PI427708080	7.96082e-22	0.444012	unknown protein. LENGTH=432	MLOC_73247.1		CUST_13554_PI427708083	0.447986	0.000523874	0	AK249318.1
CUST_10255_PI427708080	0.0288823	5.15329e-05	Transposon protein, putative, CACTA, En/Spm sub-class, expressed	MLOC_24873.1		CUST_12562_PI427708080	8.05551e-05	0.284652	Receptor-like kinase	MLOC_48640.1		CUST_20259_PI427708080	0.909684	8.37676e-05	Pentatricopeptide repeat-containing protein, putative	AK360722
CUST_13848_PI427708083	7.89298e-07	0.0112874	0	AK372894		CUST_20746_PI427708080	1.56761e-09	0.0620523	HSP20-like chaperones superfamily protein LENGTH=366	AK363601		CUST_25501_PI427708080	0.876015	0.000173205	Prenylated rab acceptor family protein	AK370896
CUST_26020_PI427708080	0.00891043	0.0337149	Amine oxidase, putative	AK375845		CUST_2686_PI427708086	0.0129291	0.931712	0	MLOC_33067.1		CUST_6679_PI427708080	0.785133	0.0368062	Pre-mRNA-splicing factor RSE1	MLOC_78250.1
CUST_10379_PI427708100	2.1204e-10	1.36357e-05	0	MLOC_73161.1		CUST_24629_PI427708080	0.000922321	0.646193	Late embryogenesis abundant (LEA) hydroxyproline-rich glycoprotein family LENGTH=215	AK363272		CUST_19569_PI427708080	0.898622	2.28201e-11	TCP family transcription factor-like protein	AK355813
CUST_1875_PI427708080	0.000168401	0.00604792	Protein kinase	MLOC_19954.2		CUST_2721_PI427708083	1.9365e-07	0.252315	0	MLOC_18815.2		CUST_3840_PI427708080	0.692495	0.00391545	Adenosine 3-phospho 5-phosphosulfate transporter 1	MLOC_57871.1
CUST_11602_PI427708080	0.00061248	0.0342127	F-box domain containing protein, expressed	MLOC_38081.1		CUST_946_PI427708080	0.00844784	0.52802	Cyclopropane-fatty-acyl-phospholipid synthase	MLOC_10873.2		CUST_19802_PI427708080	0.545674	0.00100295	Alpha-1,6-mannosyltransferase, putative (Galactosyltransferase, putative)	AK357333
CUST_18051_PI427708080	7.32831e-16	0.0482558	F-box/RNI-like superfamily protein LENGTH=507	MLOC_45258.1		CUST_8661_PI427708080	9.19548e-21	0.0913448	Retrotransposon protein, putative, unclassified	MLOC_1061.5		CUST_23728_PI427708080	0.876015	0.0185259	RING finger family protein	AK354802
CUST_10845_PI427708080	0.00900591	1.15793e-05	Bowman-Birk type trypsin inhibitor	MLOC_31293.1		CUST_18089_PI427708080	0.00125594	0.319246	Charged multivesicular body protein 5	MLOC_5296.1		CUST_21467_PI427708080	0.876015	0.00859429	ethylene-responsive nuclear protein / ethylene-regulated nuclear protein (ERT2) LENGTH=405	AK367459
CUST_25574_PI427708080	0.0086948	0.000538187	Cytochrome P450 flavonoid 3',5'-hydroxylase	AK371715		CUST_9211_PI427708080	9.20909e-08	0.195473	Exostosin family protein	MLOC_14407.3		CUST_5550_PI427708080	0.115041	2.87544e-06	WRKY transcription factor 70	MLOC_67851.2
CUST_15229_PI427708080	4.95069e-08	0.00949187	Unknown protein	MLOC_68291.2		CUST_50_PI427708083	7.85577e-07	0.389589	0	MLOC_5641.1		CUST_25145_PI427708080	0.876015	0.00206654	Late embryogenesis abundant (LEA) hydroxyproline-rich glycoprotein family LENGTH=215	AK367605
CUST_5920_PI427708086	0.0304535	0.00438707	0	MLOC_66586.1		CUST_3888_PI427708100	5.77894e-14	0.516591	0	MLOC_32281.1		CUST_8786_PI427708080	0.877433	0.0016941	Transcription factor E2F	MLOC_11415.2
CUST_2981_PI427708083	1.16224e-17	0.0124856	0	MLOC_20773.1		CUST_12778_PI427708080	0.0293934	0.0839908	Zinc finger MYM-type protein	MLOC_51418.2		CUST_20136_PI427708080	0.876015	5.92009e-06	Protein kinase family protein	AK359804
CUST_13287_PI427708080	0.0429879	0.00359151	Zinc finger protein	MLOC_54930.1		CUST_10736_PI427708083	1.80099e-09	0.144887	0	MLOC_80429.1		CUST_4326_PI427708080	0.876015	0.000310399	UDP-glucose 4-epimerase, putative	MLOC_60662.1
CUST_465_PI427708083	1.91746e-10	0.00135587	0	MLOC_72410.1		CUST_6944_PI427708086	0.000795114	0.421582	0	MLOC_77997.1		CUST_14437_PI427708083	0.876015	0.0210464	0	AK376165
CUST_7317_PI427708086	8.0656e-06	0.040492	0	MLOC_81560.1		CUST_14579_PI427708080	0.00840963	0.945988	Glutamine dumper 2	MLOC_63590.1		CUST_14437_PI427708080	0.876015	9.05001e-07	B3 domain-containing protein	MLOC_62500.2
CUST_18003_PI427708080	0.000325156	0.00993692	basic helix-loop-helix (bHLH) DNA-binding superfamily protein LENGTH=253	MLOC_36351.1		CUST_12262_PI427708083	1.15998e-07	0.459225	0	MLOC_38331.1		CUST_11690_PI427708080	0.678305	4.68739e-15	Bifunctional inhibitor/lipid-transfer protein/seed storage 2S albumin superfamily protein LENGTH=109	MLOC_38691.1
CUST_3972_PI427708086	5.48054e-15	0.0170112	0	MLOC_45000.1		CUST_13722_PI427708080	8.15026e-09	0.0842878	Disease resistance protein (CC-NBS-LRR class) family LENGTH=927	MLOC_57619.3		CUST_18424_PI427708080	0.878954	1.20857e-07	unknown protein; Has 3099 Blast hits to 2528 proteins in 332 species: Archae - 2; Bacteria - 245; Metazoa - 1059; Fungi - 555; Plants - 177; Viruses - 49; Other Eukaryotes - 1012 (source: NCBI BLink). LENGTH=368	MLOC_72495.1
CUST_12919_PI427708080	6.0341e-05	2.12665e-13	Unknown protein	MLOC_52421.1		CUST_4201_PI427708100	2.56044e-36	0.421771	0	MLOC_33945.1		CUST_17185_PI427708080	0.876015	5.39013e-05	RNA binding protein, putative	AK252031.1
CUST_537_PI427708086	2.86546e-08	0.0253423	0	MLOC_15433.1		CUST_21039_PI427708080	7.52566e-18	0.710176	Histone H1.1, putative	AK365152		CUST_23605_PI427708080	0.227039	3.51969e-06	Protein kinase superfamily protein LENGTH=408	AK353657
CUST_12406_PI427708080	2.67471e-05	0.00239801	ATP binding;ATP-dependent helicases;DNA helicases LENGTH=1133	MLOC_46695.4		CUST_2156_PI427708086	1.77973e-08	0.388489	0	MLOC_28933.1		CUST_24596_PI427708080	0.981137	0.0423928	BZIP transcription factor	AK362993
CUST_12417_PI427708083	0.000309687	5.06471e-07	0	MLOC_43227.1		CUST_707_PI427708083	0.00110769	0.531093	0	AK252006.1		CUST_18944_PI427708080	0.966561	0.025359	WD-repeat protein, putative	AK251043.1
CUST_23915_PI427708080	0.00330913	9.41657e-06	Alpha-dioxygenase, putative, expressed	AK356519		CUST_2763_PI427708086	1.21198e-07	0.402128	0	MLOC_33671.1		CUST_7780_PI427708086	0.876015	7.61102e-05	0	MLOC_4588.1
CUST_5709_PI427708080	1.00411e-05	1.90696e-05	C-repeat binding factor 2	MLOC_69002.1		CUST_11172_PI427708080	1.70272e-10	0.46306	DNA cytosine methyltransferase Zmet3, putative, expressed	MLOC_34517.7		CUST_20152_PI427708080	0.876015	0.0139805	unknown protein; BEST Arabidopsis thaliana protein match is: unknown protein . LENGTH=334	AK359929
CUST_8616_PI427708080	1.36516e-14	0.000133441	Protein disulfide isomerase	MLOC_10358.1		CUST_6084_PI427708080	2.94559e-30	0.579159	Cleavage and polyadenylation specificity factor subunit 3-I	MLOC_71779.3		CUST_3824_PI427708080	0.876015	4.32666e-06	Peroxidase 73, putative	MLOC_57775.2
CUST_24436_PI427708080	3.2254e-13	9.50789e-08	Cytochrome P450	AK361436		CUST_2217_PI427708083	0.0109084	0.21579	0	MLOC_15157.1		CUST_4342_PI427708080	0.876015	3.02672e-13	Receptor-like protein kinase	MLOC_60733.2
CUST_2567_PI427708080	7.52762e-23	0.0103151	HAT family dimerization domain-containing protein	MLOC_42818.1		CUST_6941_PI427708080	9.40086e-24	0.971524	CsAtPR5	MLOC_36631.1		CUST_6572_PI427708080	0.876015	5.4595e-06	Beta-carotene hydroxylase	MLOC_76402.2
CUST_2289_PI427708086	0.0238569	6.38527e-15	0	MLOC_29896.2		CUST_1_PI415269222	8.47837e-09	0.122047	0	TA48523_4513		CUST_7578_PI427708080	0.882381	9.22488e-10	Kinase family protein	AK359113
CUST_6232_PI427708086	0.00326295	0.00109388	0	MLOC_70236.1		CUST_7566_PI427708080	2.16224e-28	0.841848	NBS-LRR disease resistance protein family-1	AK358948		CUST_9335_PI427708080	0.129692	0.0264956	Glycogen synthase	MLOC_15538.1
CUST_13489_PI427708080	4.71878e-06	6.8443e-13	Unknown protein	MLOC_56184.1		CUST_12376_PI427708083	0.000247568	0.810243	0	MLOC_41431.1		CUST_13198_PI427708083	0.876672	0.000112556	0	MLOC_74462.1
CUST_4793_PI427708080	0.00779862	0.003328	Amino acid transporter, putative	MLOC_63454.1		CUST_19912_PI427708080	8.53266e-12	0.125675	Plasma membrane associated protein	AK358067		CUST_12192_PI427708080	0.876015	0.01697	Non-lysosomal glucosylceramidase	MLOC_44210.2
CUST_4773_PI427708086	0.0303118	1.99724e-07	0	MLOC_51228.1		CUST_10827_PI427708083	4.26053e-09	0.597906	0	MLOC_81112.1		CUST_24627_PI427708080	0.881546	4.85868e-13	Cellulose synthase-like family C1 protein	AK363253
CUST_13386_PI427708080	0.00142409	0.000209871	RNA binding (RRM/RBD/RNP motifs) family protein LENGTH=537	MLOC_55502.2		CUST_10145_PI427708083	6.14103e-10	0.0800896	0	MLOC_75950.1		CUST_17216_PI427708080	0.876015	0.0219828	Legumin-like protein	AK354213
CUST_5284_PI427708080	3.33034e-07	2.66101e-05	P0483E09.5 protein	MLOC_66084.1		CUST_3025_PI427708086	9.59105e-10	0.889834	0	MLOC_35997.1		CUST_738_PI427708080	0.876015	7.65011e-13	Beta-glucosidase	MLOC_7890.1
CUST_4491_PI427708083	1.98013e-10	0.0227498	0	MLOC_3162.1		CUST_12814_PI427708080	1.06732e-11	0.421292	S-receptor kinase, putative	MLOC_51733.1		CUST_2739_PI427708080	0.926742	0.00275507	unknown protein; FUNCTIONS IN: molecular_function unknown; INVOLVED IN: biological_process unknown; LOCATED IN: chloroplast; BEST Arabidopsis thaliana protein match is: unknown protein . LENGTH=178	MLOC_47665.1
CUST_1288_PI427708083	5.01894e-13	1.97865e-05	0	AK369565		CUST_4929_PI427708080	1.25913e-20	0.904126	N(4)-(Beta-n-acetylglucosaminyl)-l-asparaginase, putative	MLOC_64169.3		CUST_6742_PI427708080	0.891239	0.000114978	Calcium-dependent protein kinase	MLOC_79572.1
CUST_15121_PI427708080	0.0486131	1.70427e-12	Bifunctional inhibitor/lipid-transfer protein/seed storage 2S albumin superfamily protein LENGTH=109	MLOC_67523.1		CUST_2043_PI427708086	1.47389e-07	0.37491	0	MLOC_28059.1		CUST_20089_PI427708080	0.883285	0.00017826	Heparanase	AK359427
CUST_11545_PI427708080	2.43244e-06	7.40208e-06	Ubiquitin-protein ligase, putative	MLOC_37655.2		CUST_1531_PI427708083	1.57045e-05	0.535475	0	AK375204		CUST_23558_PI427708080	0.550307	1.68021e-05	Wound responsive protein	AK252706.1
CUST_975_PI427708083	0.000265143	0.0176101	0	AK362417		CUST_4142_PI427708100	0.0469982	0.752895	0	MLOC_33654.1		CUST_8972_PI427708080	0.876015	0.0243709	Vacuolar protein sorting-associated protein, putative	MLOC_12713.1
CUST_9682_PI427708080	9.9688e-08	6.06478e-08	Fatty acyl coA reductase	MLOC_18417.1		CUST_5341_PI427708080	4.88762e-13	0.680296	Pectinesterase	MLOC_66447.1		CUST_15629_PI427708080	0.876015	0.00286605	Auxin efflux carrier	MLOC_71135.1
CUST_4207_PI427708080	7.271e-14	0.000546135	Acyl-protein thioesterase 1 (Carboxylesterase)	MLOC_59872.1		CUST_818_PI427708083	9.84699e-21	0.0878312	0	AK357006		CUST_5518_PI427708080	0.876015	1.87535e-10	Arabinogalactan peptide 16	MLOC_67569.2
CUST_5078_PI427708080	0.00396322	0.00834523	Subtilisin-like serine protease	MLOC_64945.1		CUST_10911_PI427708100	1.29439e-06	0.195794	0	MLOC_76574.1		CUST_4846_PI427708080	0.879908	1.2181e-13	Methyltransferase	MLOC_63742.3
CUST_14528_PI427708080	2.6937e-06	1.24542e-06	Ubiquitin-protein ligase, putative	MLOC_63238.1		CUST_7928_PI427708086	0.00696025	0.646403	0	MLOC_80086.1		CUST_2251_PI427708080	0.876015	7.03174e-07	Receptor-like protein kinase	MLOC_36364.1
CUST_9307_PI427708100	0.00102788	0.000195028	0	MLOC_65720.1		CUST_2463_PI427708086	0.00518026	0.840236	0	MLOC_31356.1		CUST_3257_PI427708080	0.802542	0.000948832	MIP18 family protein FAM96B	MLOC_54514.2
CUST_7089_PI427708086	0.00023125	0.00609108	0	MLOC_79433.2		CUST_18172_PI427708080	2.07824e-10	0.346461	Acid beta-fructofuranosidase, putative	MLOC_58422.2		CUST_22552_PI427708080	0.876015	3.95633e-07	Stachyose synthase	AK373761
CUST_6865_PI427708083	0.0016196	0.00416274	0	MLOC_48653.2		CUST_17306_PI427708080	0.00483136	0.0788833	Kinase, putative	AK360431		CUST_19616_PI427708080	0.843963	0.00173507	Coiled-coil domain-containing protein 47, putative	AK356113
CUST_13790_PI427708083	0.035999	4.92842e-09	0	AK369624		CUST_3751_PI427708086	1.63758e-09	0.873153	0	MLOC_42931.1		CUST_21880_PI427708080	0.885518	0.0413415	Nuclear pore complex protein-like protein	AK370007
CUST_20557_PI427708080	0.0161319	0.0277568	Solute carrier family 2, facilitated glucose transporter member 8	AK362521		CUST_3280_PI427708100	4.9712e-08	0.421507	0	MLOC_29010.1		CUST_4295_PI427708080	0.876015	0.00240871	Peptidyl-tRNA hydrolase	MLOC_60475.1
CUST_12555_PI427708080	0.0299647	0.0339467	OJ1005_B10.23 protein	MLOC_48540.1		CUST_727_PI427708083	1.8539e-09	0.269703	0	AK252741.1		CUST_234_PI427708083	0.876015	9.8617e-11	0	MLOC_44809.1
CUST_1465_PI427708083	0.0003802	0.0404397	0	AK372863		CUST_25418_PI427708080	4.53328e-34	0.185841	Pentatricopeptide repeat-containing protein, putative	AK370152		CUST_234_PI427708080	0.876015	0.000269709	Dynein light chain	MLOC_4451.1
CUST_13819_PI427708080	2.07731e-07	5.02292e-07	SCAR homolog 2 LENGTH=1399	MLOC_58282.1		CUST_905_PI427708086	0.0256961	0.870127	0	MLOC_18967.1		CUST_13415_PI427708080	0.876015	0.0121206	Unknown protein	MLOC_55677.1
CUST_2550_PI427708083	6.80668e-06	0.00344888	0	MLOC_17731.1		CUST_8669_PI427708080	6.18102e-25	0.192358	Rp1-like protein	MLOC_10643.2		CUST_11705_PI427708080	0.876015	0.00129703	Ocs element-binding factor 1	MLOC_38843.1
CUST_10174_PI427708083	3.61293e-11	0.00592993	0	MLOC_76174.1		CUST_12499_PI427708083	2.06553e-06	0.941135	0	MLOC_45661.1		CUST_9521_PI427708080	0.700071	0.0268988	Disease resistance-responsive (Dirigent-like protein) family protein	MLOC_1708.1
CUST_16587_PI427708080	1.05363e-07	0.00720926	Cactin	MLOC_78929.1		CUST_1356_PI427708086	2.68024e-21	0.105378	0	MLOC_2289.1		CUST_19632_PI427708080	0.876015	0.000789387	tetratricopeptide repeat (TPR)-containing protein LENGTH=453	AK356217
CUST_3720_PI427708086	0.00634888	1.07356e-05	0	MLOC_42671.1		CUST_7027_PI427708083	0.00470636	0.423234	0	MLOC_49623.1		CUST_4279_PI427708080	0.855277	3.8118e-06	Protein of unknown function (DUF3741) LENGTH=836	MLOC_60371.4
CUST_3624_PI427708086	0.0265544	0.00013375	0	MLOC_42077.1		CUST_8185_PI427708080	4.2208e-28	0.366111	Caffeoyl-CoA O-methyltransferase	AK370383		CUST_9521_PI427708083	0.876015	0.0151114	0	MLOC_70867.1
CUST_11570_PI427708080	0.00095182	3.1746e-11	Unknown protein	MLOC_37810.1		CUST_22654_PI427708080	1.85867e-16	0.721788	Protein kinase-like protein	AK374380		CUST_26096_PI427708080	0.876328	8.22448e-10	Cyclin-D6-1	AK376589
CUST_2319_PI427708086	1.24989e-09	2.69047e-07	0	MLOC_30136.1		CUST_12245_PI427708100	6.08632e-12	0.764317	0	MLOC_31440.1		CUST_16714_PI427708080	0.876015	0.000950673	DNA repair protein RAD51-like 2	MLOC_80159.2
CUST_284_PI427708083	6.19217e-13	0.00362322	0	MLOC_54556.2		CUST_4912_PI427708086	0.0207407	0.574843	0	MLOC_53157.1		CUST_11154_PI427708083	0.729306	0.00395176	0	MLOC_9621.1
CUST_11219_PI427708083	0.0011528	1.91049e-06	0	AK249036.1		CUST_2742_PI427708086	1.1122e-19	0.902159	0	MLOC_33478.1		CUST_6879_PI427708080	0.876015	2.73314e-05	Protein kinase family protein, putative, expressed	MLOC_5937.1
CUST_11614_PI427708083	3.36652e-05	0.000312412	0	MLOC_19450.2		CUST_12329_PI427708080	1.72592e-21	0.309179	Chromatin-remodeling protein 11	MLOC_4555.1		CUST_25468_PI427708080	0.876015	6.16987e-06	Histone H4	AK370604
CUST_5810_PI427708086	0.000118281	0.0012294	0	MLOC_65129.1		CUST_5560_PI427708100	8.41228e-19	0.263817	0	MLOC_41866.1		CUST_5873_PI427708080	0.293128	2.79732e-05	Basic helix-loop-helix (BHLH) family transcription factor	MLOC_70258.1
CUST_14844_PI427708080	9.06052e-12	0.00797536	Gibberellin-regulated protein 1	MLOC_65533.1		CUST_3387_PI427708080	1.51781e-06	0.148769	unknown protein; FUNCTIONS IN: molecular_function unknown; INVOLVED IN: biological_process unknown; LOCATED IN: plasma membrane; EXPRESSED IN: 21 plant structures; EXPRESSED DURING: 10 growth stages; BEST Arabidopsis thaliana protein match is: unknown protein . LENGTH=138	MLOC_55301.1		CUST_24206_PI427708080	0.876015	2.50262e-09	Ribosomal protein L18	AK359210
[truncated: 10,246 more rows]
