# Supplementary material for: Development and Quality of Barley Husk Adhesion Correlates With Changes in Caryopsis Cuticle Biosynthesis and Composition
Source: Front Plant Sci. 2019 May 24;10:672. doi: 10.3389/fpls.2019.00672 (PMC6543523; doi:10.3389/fpls.2019.00672)
Supplement: Supplementary file 2 [file Table_2.XLSX]

## Sheet: Supplementary Table S2
Supplementary Table S2. Dimensions and weights of floret organs and grains during grain development. Expressed as mean ± standard error
Phase	Cultivar	GS	Treatment	Palea length	Palea width	Palea weight	Lemma length	Lemma width	Lemma weight	Caryopsis length	Caryopsis width	Caryopsis weight
Grain development	Henni	75	Control	10.55 ± 0.07	5.02 ± 0.03	2.95 ± 0.06	11.03 ± 0.05	7.78 ± 0.13	6.38 ± 0.14	9.88 ± 0.23	2.83 ± 0.08	27.99 ± 2.18
			Misting	10.61 ± 0.20	5.10 ± 0.09	3.23 ± 0.18	11.14 ± 0.26	7.98 ± 0.14	6.87 ± 0.35	10.12 ± 0.27	2.92 ± 0.06	30.20 ± 2.03
	Astoria	75	Control	9.98 ± 0.22	4.77 ± 0.08	2.27 ± 0.13	10.54 ± 0.38	7.27 ± 0.10	5.23 ± 0.37	9.57 ± 0.27	2.82 ± 0.04	29.22 ± 1.50
			Misting	9.97 ± 0.12	4.96 ± 0.04	2.38 ± 0.09	10.47 ± 0.07	7.44 ± 0.26	5.37 ± 0.27	9.46 ± 0.20	2.79 ± 0.00	28.83 ± 1.15
	Prestige	75	Control	10.55 ± 0.08	4.80 ± 0.18	2.86 ± 0.00	10.93 ± 0.25	7.33 ± 0.43	6.73 ± 0.14	9.54 ± 0.11	2.98 ± 0.15	33.99 ± 4.27
			Misting	10.58 ± 0.21	5.08 ± 0.05	2.87 ± 0.05	11.07 ± 0.28	7.78 ± 0.07	7.11 ± 0.15	9.71 ± 0.12	2.93 ± 0.02	33.43 ± 1.31
	Westminster	75	Control	10.48 ± 0.25	4.95 ± 0.06	2.90 ± 0.06	10.85 ± 0.23	7.36 ± 0.12	5.89 ± 0.21	9.63 ± 0.16	2.82 ± 0.14	31.57 ± 3.40
			Misting	10.68 ± 0.14	5.17 ± 0.07	2.98 ± 0.04	10.91 ± 0.08	7.61 ± 0.13	6.44 ± 0.19	9.62 ± 0.28	2.92 ± 0.14	33.40 ± 3.78
	Prisma	75	Control	10.14 ± 0.10	5.07 ± 0.11	2.79 ± 0.05	10.70 ± 0.12	7.20 ± 0.02	5.35 ± 0.16	9.92 ± 0.14	2.83 ± 0.12	30.45 ± 1.69
			Misting	10.74 ± 0.10	5.20 ± 0.03	3.19 ± 0.01	11.30 ± 0.12	7.87 ± 0.07	6.22 ± 0.03	10.53 ± 0.10	3.00 ± 0.04	34.59 ± 0.56
	Scandium	75	Control	10.29 ± 0.03	4.93 ± 0.05	2.53 ± 0.10	10.60 ± 0.05	7.13 ± 0.17	5.27 ± 0.06	9.26 ± 0.10	2.76 ± 0.06	27.66 ± 1.34
			Misting	10.42 ± 0.25	5.07 ± 0.11	2.77 ± 0.17	10.82 ± 0.23	7.36 ± 0.22	5.85 ± 0.42	9.39 ± 0.37	2.84 ± 0.02	29.56 ± 0.98
	Braemar	75	Control	10.55 ± 0.24	5.12 ± 0.15	2.99 ± 0.21	10.81 ± 0.18	7.48 ± 0.23	5.98 ± 0.27	10.04 ± 0.23	2.96 ± 0.11	35.34 ± 2.98
			Misting	10.65 ± 0.00	5.17 ± 0.03	3.06 ± 0.09	10.87 ± 0.08	7.68 ± 0.13	6.66 ± 0.10	9.88 ± 0.07	2.92 ± 0.11	35.07 ± 2.28
	Concerto	75	Control	10.19 ± 0.23	5.19 ± 0.13	2.84 ± 0.04	10.72 ± 0.09	8.26 ± 0.04	6.21 ± 0.08	9.75 ± 0.20	3.00 ± 0.09	36.13 ± 1.83
			Misting	10.08 ± 0.13	5.18 ± 0.04	2.84 ± 0.12	10.54 ± 0.05	8.36 ± 0.07	6.49 ± 0.26	9.68 ± 0.03	2.92 ± 0.09	34.59 ± 1.78
	Poker	75	Control	10.15 ± 0.01	5.08 ± 0.04	2.82 ± 0.06	10.75 ± 0.15	8.34 ± 0.02	6.00 ± 0.16	9.73 ± 0.16	2.75 ± 0.20	30.68 ± 4.48
			Misting	9.94 ± 0.13	4.95 ± 0.05	2.90 ± 0.05	10.39 ± 0.13	8.11 ± 0.13	5.90 ± 0.17	9.50 ± 0.07	2.80 ± 0.00	31.48 ± 1.01
	Propino	75	Control	10.35 ± 0.24	4.62 ± 0.30	2.94 ± 0.10	10.86 ± 0.07	7.27 ± 0.47	6.19 ± 0.25	9.26 ± 0.13	3.11 ± 0.07	39.01 ± 2.91
			Misting	10.71 ± 0.09	5.24 ± 0.05	3.17 ± 0.10	11.01 ± 0.11	8.76 ± 0.15	6.84 ± 0.03	9.62 ± 0.05	3.01 ± 0.10	36.75 ± 2.77
	Henni	77	Control	10.37 ± 0.02	4.69 ± 0.11	2.74 ± 0.11	10.43 ± 0.15	7.89 ± 0.09	5.82 ± 0.17	9.58 ± 0.04	4.05 ± 0.07	51.39 ± 0.69
			Misting	10.59 ± 0.03	4.87 ± 0.07	3.09 ± 0.19	10.74 ± 0.20	7.94 ± 0.09	6.32 ± 0.27	9.88 ± 0.27	4.05 ± 0.02	53.13 ± 1.16
	Astoria	77	Control	10.14 ± 0.12	4.79 ± 0.05	2.47 ± 0.09	10.49 ± 0.10	7.79 ± 0.13	5.46 ± 0.15	9.64 ± 0.16	4.06 ± 0.03	55.31 ± 1.33
			Misting	9.82 ± 0.04	4.67 ± 0.03	2.33 ± 0.04	10.37 ± 0.10	7.52 ± 0.10	5.26 ± 0.12	9.40 ± 0.06	3.90 ± 0.04	51.70 ± 1.82
	Prestige	77	Control	10.94 ± 0.08	5.13 ± 0.03	3.04 ± 0.09	11.38 ± 0.11	8.35 ± 0.18	7.28 ± 0.22	10.02 ± 0.12	3.87 ± 0.02	58.08 ± 1.42
			Misting	10.73 ± 0.09	5.10 ± 0.01	3.05 ± 0.08	11.24 ± 0.07	8.36 ± 0.13	7.23 ± 0.23	9.86 ± 0.21	4.12 ± 0.07	63.46 ± 3.57
	Westminster	77	Control	10.51 ± 0.33	5.03 ± 0.11	3.50 ± 0.04	10.77 ± 0.29	8.05 ± 0.26	6.19 ± 0.25	9.86 ± 0.20	4.25 ± 0.18	67.33 ± 7.23
			Misting	10.25 ± 0.15	4.96 ± 0.16	3.37 ± 0.26	10.70 ± 0.12	8.05 ± 0.05	6.29 ± 0.11	10.08 ± 0.17	4.25 ± 0.12	67.29 ± 3.64
	Prisma	77	Control	9.54 ± 0.33	4.55 ± 0.09	2.57 ± 0.09	10.24 ± 0.14	6.98 ± 0.41	4.63 ± 0.23	8.67 ± 0.44	3.91 ± 0.11	54.14 ± 2.90
			Misting	10.65 ± 0.14	4.98 ± 0.10	3.05 ± 0.12	11.16 ± 0.23	8.00 ± 0.08	6.09 ± 0.30	10.07 ± 0.15	4.13 ± 0.09	65.52 ± 2.99
	Scandium	77	Control	10.72 ± 0.05	4.99 ± 0.05	2.83 ± 0.04	10.91 ± 0.09	7.95 ± 0.07	6.01 ± 0.05	9.74 ± 0.04	4.22 ± 0.02	66.03 ± 1.29
			Misting	10.63 ± 0.12	4.92 ± 0.13	2.84 ± 0.12	10.92 ± 0.16	7.92 ± 0.05	6.14 ± 0.20	9.62 ± 0.16	4.25 ± 0.02	67.50 ± 0.50
	Braemar	77	Control	10.38 ± 0.19	5.04 ± 0.06	2.71 ± 0.15	10.65 ± 0.23	7.97 ± 0.16	5.65 ± 0.27	9.82 ± 0.23	4.14 ± 0.08	59.57 ± 6.44
			Misting	9.91 ± 0.22	4.99 ± 0.15	2.83 ± 0.15	10.19 ± 0.15	7.99 ± 0.25	5.96 ± 0.28	9.57 ± 0.06	3.68 ± 0.14	51.54 ± 2.15
	Concerto	77	Control	10.04 ± 0.16	4.93 ± 0.11	2.72 ± 0.07	10.47 ± 0.10	8.18 ± 0.07	5.76 ± 0.20	9.43 ± 0.12	4.04 ± 0.11	57.48 ± 4.04
			Misting	10.24 ± 0.20	5.14 ± 0.03	3.12 ± 0.11	10.87 ± 0.10	8.77 ± 0.14	6.44 ± 0.28	9.80 ± 0.12	4.19 ± 0.09	67.16 ± 2.09
	Poker	77	Control	10.10 ± 0.05	4.81 ± 0.06	2.86 ± 0.10	10.48 ± 0.14	8.58 ± 0.07	5.85 ± 0.12	9.75 ± 0.15	4.02 ± 0.03	58.38 ± 1.90
			Misting	10.35 ± 0.10	4.95 ± 0.05	3.20 ± 0.08	10.80 ± 0.04	8.59 ± 0.14	6.87 ± 0.06	10.10 ± 0.04	4.20 ± 0.11	67.66 ± 2.38
	Propino	77	Control	10.90 ± 0.17	5.24 ± 0.03	3.19 ± 0.11	11.33 ± 0.24	8.98 ± 0.12	6.62 ± 0.27	9.89 ± 0.04	4.34 ± 0.04	72.08 ± 1.31
			Misting	10.71 ± 0.09	5.24 ± 0.09	3.29 ± 0.09	11.21 ± 0.12	9.14 ± 0.10	6.64 ± 0.29	9.61 ± 0.08	4.19 ± 0.04	64.94 ± 2.32
Post-adhesion	Henni	85	Control	-	-	-	-	-	-	9.99 ± 0.16	4.56 ± 0.17	71.62 ± 7.42
			Misting	-	-	-	-	-	-	8.96 ± 0.11	4.56 ± 0.03	81.63 ± 1.80
	Astoria	85	Control	-	-	-	-	-	-	9.53 ± 0.11	4.41 ± 0.08	71.52 ± 2.20
			Misting	-	-	-	-	-	-	9.38 ± 0.07	4.40 ± 0.06	76.98 ± 0.60
	Prestige	85	Control	-	-	-	-	-	-	9.95 ± 0.07	4.68 ± 0.10	92.19 ± 4.78
			Misting	-	-	-	-	-	-	10.01 ± 0.18	4.78 ± 0.04	94.02 ± 3.37
	Westminster	85	Control	-	-	-	-	-	-	9.66 ± 0.09	4.78 ± 0.08	91.57 ± 3.34
			Misting	-	-	-	-	-	-	10.05 ± 0.12	4.71 ± 0.06	88.70 ± 2.39
	Prisma	85	Control	-	-	-	-	-	-	10.30 ± 0.03	4.51 ± 0.01	77.26 ± 1.43
			Misting	-	-	-	-	-	-	10.13 ± 0.20	4.66 ± 0.03	85.62 ± 0.56
	Scandium	85	Control	-	-	-	-	-	-	9.68 ± 0.13	4.49 ± 0.02	79.96 ± 2.48
			Misting	-	-	-	-	-	-	10.19 ± 0.07	4.68 ± 0.06	92.80 ± 0.42
	Braemar	85	Control	-	-	-	-	-	-	9.45 ± 0.12	4.71 ± 0.02	99.41 ± 1.55
			Misting	-	-	-	-	-	-	10.04 ± 0.07	4.91 ± 0.10	95.84 ± 4.51
	Concerto	85	Control	-	-	-	-	-	-	9.57 ± 0.08	4.71 ± 0.06	81.63 ± 4.09
			Misting	-	-	-	-	-	-	9.66 ± 0.02	5.01 ± 0.04	95.91 ± 1.50
	Poker	85	Control	-	-	-	-	-	-	9.77 ± 0.11	4.78 ± 0.04	88.32 ± 3.52
			Misting	-	-	-	-	-	-	10.09 ± 0.03	4.96 ± 0.14	97.32 ± 4.80
	Propino	85	Control	-	-	-	-	-	-	10.34 ± 0.27	5.03 ± 0.17	105.81 ± 6.15
			Misting	-	-	-	-	-	-	10.67 ± 0.13	5.07 ± 0.08	103.49 ± 3.89
	Henni	91	Control	-	-	-	-	-	-	8.58 ± 0.11	3.91 ± 0.07	58.23 ± 1.38
			Misting	-	-	-	-	-	-	9.88 ± 0.20	3.94 ± 0.08	55.34 ± 1.61
	Astoria	91	Control	-	-	-	-	-	-	8.66 ± 0.15	3.75 ± 0.07	51.87 ± 1.81
			Misting	-	-	-	-	-	-	9.20 ± 0.23	3.53 ± 0.13	42.01 ± 2.75
	Prestige	91	Control	-	-	-	-	-	-	8.78 ± 0.16	3.72 ± 0.08	54.69 ± 1.20
			Misting	-	-	-	-	-	-	8.83 ± 0.18	3.84 ± 0.19	63.58 ± 4.21
	Westminster	91	Control	-	-	-	-	-	-	8.51 ± 0.15	3.76 ± 0.06	56.68 ± 1.71
			Misting	-	-	-	-	-	-	8.59 ± 0.10	3.71 ± 0.05	51.06 ± 0.83
	Prisma	91	Control	-	-	-	-	-	-	8.51 ± 0.13	3.62 ± 0.17	49.64 ± 3.27
			Misting	-	-	-	-	-	-	9.07 ± 0.16	3.48 ± 0.12	48.15 ± 2.82
	Scandium	91	Control	-	-	-	-	-	-	8.50 ± 0.03	3.64 ± 0.04	52.14 ± 2.79
			Misting	-	-	-	-	-	-	8.91 ± 0.08	3.66 ± 0.02	56.32 ± 1.27
	Braemar	91	Control	-	-	-	-	-	-	8.99 ± 0.26	4.04 ± 0.05	65.92 ± 2.10
			Misting	-	-	-	-	-	-	9.27 ± 0.04	3.86 ± 0.02	57.17 ± 0.50
	Concerto	91	Control	-	-	-	-	-	-	8.22 ± 0.12	3.93 ± 0.09	57.61 ± 3.33
			Misting	-	-	-	-	-	-	9.35 ± 0.08	4.18 ± 0.05	62.70 ± 1.89
	Poker	91	Control	-	-	-	-	-	-	8.57 ± 0.04	3.61 ± 0.09	54.44 ± 1.84
			Misting	-	-	-	-	-	-	9.19 ± 0.17	3.95 ± 0.05	55.29 ± 1.94
	Propino	91	Control	-	-	-	-	-	-	8.83 ± 0.10	4.13 ± 0.05	69.08 ± 2.44
			Misting	-	-	-	-	-	-	8.96 ± 0.08	3.87 ± 0.08	62.00 ± 3.41
