# Supplementary material for: Development and Quality of Barley Husk Adhesion Correlates With Changes in Caryopsis Cuticle Biosynthesis and Composition
Source: Front Plant Sci. 2019 May 24;10:672. doi: 10.3389/fpls.2019.00672 (PMC6543523; doi:10.3389/fpls.2019.00672)
Supplement: Supplementary file 3 [file Table_3.XLSX]

## Sheet: Supplementary Table S3
Supplementary Table S3.Abundance of compounds that differed significantly with respect to the variables. Values are means ± standard errors. Samples which do not share a letter are significantly different from each other.
Abundance of compounds that differed significantly with respect to cultivar, growth stage and their interaction
			Henni	Henni	Astoria	Astoria	Prestige	Prestige	Concerto	Concerto	Poker	Poker	Propino	Propino
Class	C Number	Compound	75	77	75	77	75	77	75	77	75	77	75	77
Alcohols	23:0	Tricosanol	0.0243 ± 0.0024 bc	0.0021 ± 0.0024 a	0.0148 ± 0.0026 b	0.0034 ± 0.0024 a	0.0142 ± 0.0026 b	0.0047 ± 0.0024 ab	0.0156 ± 0.0024 b	0.0046 ± 0.0024 ab	0.0242 ± 0.0024 bc	0.0113 ± 0.0026 ab	0.0260 ± 0.0024 c	0.0081 ± 0.0026 ab
Alcohols	26:0	Hexacosanol	0.1171 ± 0.0173 b	0.0160 ± 0.0173 a	0.1045 ± 0.0183 b	0.0287 ± 0.0173 ab	0.1838 ± 0.0183 bc	0.0715 ± 0.0173 ab	0.1766 ± 0.0173 bc	0.0549 ± 0.0173 ab	0.1381 ± 0.0173 bc	0.0838 ± 0.0183 ab	0.2048 ± 0.0173 c	0.0905 ± 0.0183 ab
Alkanes	21:0	Heneicosane	0.0137 ± 0.0051 a	0.0145 ± 0.0051 a	0.0137 ± 0.0056 a	0.0113 ± 0.0051 a	0.0546 ± 0.0056 b	0.0185 ± 0.0051 a	0.0241 ± 0.0051 a	0.0127 ± 0.0051 a	0.0120 ± 0.0051 a	0.0197 ± 0.0056 a	0.0195 ± 0.0051 a	0.0195 ± 0.0056 a
Alkanes	22:0	Docosane	0.0389 ± 0.0056 a	0.0231 ± 0.0056 a	0.0259 ± 0.0060 a	0.0214 ± 0.0056 a	0.0433 ± 0.0060 a	0.0206 ± 0.0056 a	0.0340 ± 0.0056 a	0.0240 ± 0.0056 a	0.0280 ± 0.0056 a	0.0370 ± 0.0060 a	0.0311 ± 0.0056 a	0.0304 ± 0.0060 a
Alkanes	25:0	Pentacosane	1.0150 ± 0.1171 b	0.3858 ± 0.1171 a	0.7364 ± 0.1268 ab	0.3532 ± 0.1171 a	1.1877 ± 0.1268 b	0.5206 ± 0.1171 ab	0.9334 ± 0.1171 b	0.6177 ± 0.1171 ab	0.7074 ± 0.1171 ab	0.8504 ± 0.1268 ab	0.9732 ± 0.1171 b	0.5665 ± 0.1268 ab
Alkanes	27:0	Heptacosane	0.7940 ± 0.1166 ab	0.3555 ± 0.1166 a	0.6859 ± 0.1239 ab	0.3418 ± 0.1166 a	1.0227 ± 0.1239 b	0.4994 ± 0.1166 ab	0.8366 ± 0.1166 ab	0.5953 ± 0.1166 ab	0.6650 ± 0.1166 ab	0.7615 ± 0.1239 ab	0.8816 ± 0.1166 b	0.5676 ± 0.1239 ab
Alkanes	28:0	Octacosane	0.2322 ± 0.0370 a	0.1152 ± 0.0370 a	0.2119 ± 0.0386 a	0.1215 ± 0.0370 a	0.2917 ± 0.0386 a	0.1467 ± 0.0370 a	0.2255 ± 0.0370 a	0.1619 ± 0.0370 a	0.1991 ± 0.0370 a	0.2106 ± 0.0386 a	0.2705 ± 0.0370 a	0.1600 ± 0.0386 a
Alkanes	29:0	Nonacosane	0.9376 ± 0.1246 a	0.5657 ± 0.1246 a	0.7642 ± 0.1331 a	0.4930 ± 0.1246 a	1.0399 ± 0.1331 a	0.6395 ± 0.1246 a	0.9052 ± 0.1246 a	0.7875 ± 0.1246 a	0.7203 ± 0.1246 a	0.8834 ± 0.1331 a	0.9044 ± 0.1246 a	0.6009 ± 0.1331 a
Alkanes	31:0	Hentriacontane	0.1036 ± 0.0207 a	0.1345 ± 0.0207 a	0.0869 ± 0.0215 a	0.0909 ± 0.0207 a	0.1585 ± 0.0215 a	0.0959 ± 0.0207 a	0.1027 ± 0.0207 a	0.1086 ± 0.0207 a	0.0707 ± 0.0207 a	0.1126 ± 0.0215 a	0.1248 ± 0.0207 a	0.1056 ± 0.0215 a
Alkanes	32:0	Dotriacontane	0.0096 ± 0.0019 a	0.0101 ± 0.0019 a	0.0090 ± 0.0020 a	0.0097 ± 0.0019 a	0.0146 ± 0.0020 a	0.0081 ± 0.0019 a	0.0092 ± 0.0019 a	0.0101 ± 0.0019 a	0.0066 ± 0.0019 a	0.0111 ± 0.0020 a	0.0119 ± 0.0019 a	0.0085 ± 0.0020 a
Alkanes	33:0	Tritriacontane	0.0176 ± 0.0051 a	0.0231 ± 0.0051 a	0.0178 ± 0.0053 a	0.0196 ± 0.0051 a	0.0320 ± 0.0053 a	0.0170 ± 0.0051 a	0.0199 ± 0.0051 a	0.0220 ± 0.0051 a	0.0117 ± 0.0051 a	0.0223 ± 0.0053 a	0.0231 ± 0.0051 a	0.0167 ± 0.0053 a
Alkanes	34:0	Tetratriacontane	0.0064 ± 0.0014 a	0.0022 ± 0.0014 a	0.0033 ± 0.0015 a	0.0049 ± 0.0014 a	0.0059 ± 0.0015 a	0.0035 ± 0.0014 a	0.0009 ± 0.0014 a	0.0022 ± 0.0014 a	0.0029 ± 0.0014 a	0.0043 ± 0.0015 a	0.0030 ± 0.0014 a	0.0041 ± 0.0015 a
Alkanes	35:0	Pentatriacontane	0.0039 ± 0.0011 a	0.0043 ± 0.0011 a	0.0036 ± 0.0012 a	0.0034 ± 0.0011 a	0.0078 ± 0.0012 a	0.0038 ± 0.0011 a	0.0044 ± 0.0011 a	0.0039 ± 0.0011 a	0.0022 ± 0.0011 a	0.0027 ± 0.0012 a	0.0050 ± 0.0011 a	0.0033 ± 0.0012 a
Alkanes	34:0 (16:18)	Octadecyl hexadecanoate	0.0017 ± 0.0007 ab	0.0023 ± 0.0007 ab	0.0042 ± 0.0007 b	0.0013 ± 0.0007 a	0.0013 ± 0.0007 ab	0.0010 ± 0.0007 a	0.0016 ± 0.0007 ab	0.0006 ± 0.0007 a	0.0012 ± 0.0007 a	0.0005 ± 0.0007 a	0.0032 ± 0.0007 ab	0.0005 ± 0.0007 a
Alkenes	27:1	Heptacosene	0.1128 ± 0.0206 ab	0.0345 ± 0.0206 a	0.0872 ± 0.0218 a	0.0412 ± 0.0206 a	0.2087 ± 0.0218 b	0.0648 ± 0.0206 a	0.1218 ± 0.0206 ab	0.0478 ± 0.0206 a	0.0849 ± 0.0206 a	0.0685 ± 0.0218 a	0.0970 ± 0.0206 a	0.0652 ± 0.0218 a
Alkenes	29:1	Nonacosene	0.1474 ± 0.0215 b	0.0290 ± 0.0215 a	0.1226 ± 0.0232 b	0.0331 ± 0.0215 ab	0.2622 ± 0.0232 c	0.0729 ± 0.0215 ab	0.1935 ± 0.0215 bc	0.0627 ± 0.0215 ab	0.1451 ± 0.0215 b	0.0968 ± 0.0232 ab	0.1358 ± 0.0215 b	0.0602 ± 0.0232 ab
Alkenes	31:1	Hentriacontene	0.0472 ± 0.0100 a	0.0166 ± 0.0100 a	0.0353 ± 0.0108 a	0.0133 ± 0.0100 a	0.0971 ± 0.0108 b	0.0345 ± 0.0100 a	0.0472 ± 0.0100 a	0.0149 ± 0.0100 a	0.0355 ± 0.0100 a	0.0249 ± 0.0108 a	0.0426 ± 0.0100 a	0.0304 ± 0.0108 a
Alkenes	32:1	Dotriacontene	0.0207 ± 0.0042 ab	0.0128 ± 0.0042 ab	0.0056 ± 0.0045 a	0.0038 ± 0.0042 a	0.0302 ± 0.0045 b	0.0131 ± 0.0042 ab	0.0341 ± 0.0042 b	0.0196 ± 0.0042 ab	0.0194 ± 0.0042 ab	0.0185 ± 0.0045 ab	0.0235 ± 0.0042 ab	0.0121 ± 0.0045 ab
Esters	28:0 (14:14)	Tetradecyl tetradecanoate	0.0004 ± 0.0001 ab	0.0005 ± 0.0001 b	0.0002 ± 0.0001 a	0.0002 ± 0.0001 a	0.0005 ± 0.0001 b	0.0003 ± 0.0001 ab	0.0005 ± 0.0001 b	0.0004 ± 0.0001 ab	0.0003 ± 0.0001 ab	0.0003 ± 0.0001 ab	0.0004 ± 0.0001 ab	0.0003 ± 0.0001 ab
Esters	30:0 (14:16)	Hexadecyl tetradecanoate	0.0006 ± 0.0002 ab	0.0006 ± 0.0002 ab	0.0014 ± 0.0002 b	0.0005 ± 0.0002 ab	0.0005 ± 0.0002 ab	0.0004 ± 0.0002 ab	0.0006 ± 0.0002 ab	0.0003 ± 0.0002 a	0.0005 ± 0.0002 ab	0.0003 ± 0.0002 a	0.0011 ± 0.0002 b	0.0003 ± 0.0002 a
Esters	30:0 (16:14)	Tetradecyl hexadecanoate	0.0003 ± 0.0001 a	0.0003 ± 0.0001 ab	0.0010 ± 0.0001 b	0.0003 ± 0.0001 ab	0.0005 ± 0.0001 ab	0.0003 ± 0.0001 a	0.0005 ± 0.0001 ab	0.0002 ± 0.0001 a	0.0004 ± 0.0001 ab	0.0002 ± 0.0001 a	0.0008 ± 0.0001 b	0.0002 ± 0.0001 a
Esters	32:0 (16:16)	Hexadecyl hexadecanoate	0.0020 ± 0.0006 ab	0.0018 ± 0.0006 ab	0.0045 ± 0.0007 b	0.0015 ± 0.0006 ab	0.0015 ± 0.0007 ab	0.0012 ± 0.0006 ab	0.0020 ± 0.0006 ab	0.0008 ± 0.0006 a	0.0015 ± 0.0006 ab	0.0006 ± 0.0007 a	0.0038 ± 0.0006 b	0.0008 ± 0.0007 a
Esters	36:0 (16:20)	Eicosyl hexadecanoate	0.0004 ± 0.0002 a	0.0006 ± 0.0002 ab	0.0012 ± 0.0002 b	0.0004 ± 0.0002 ab	0.0007 ± 0.0002 ab	0.0006 ± 0.0002 ab	0.0006 ± 0.0002 ab	0.0003 ± 0.0002 a	0.0004 ± 0.0002 a	0.0002 ± 0.0002 a	0.0008 ± 0.0002 ab	0.0004 ± 0.0002 ab
Fatty acids	14:0	Tetradecanoic acid	0.0597 ± 0.0113 ab	0.1050 ± 0.0113 b	0.0885 ± 0.0122 ab	0.0785 ± 0.0113 ab	0.0652 ± 0.0122 ab	0.0831 ± 0.0113 ab	0.0545 ± 0.0113 a	0.0526 ± 0.0113 a	0.0407 ± 0.0113 a	0.0587 ± 0.0122 ab	0.0738 ± 0.0113 ab	0.0538 ± 0.0122 a
Fatty acids	16:0	Hexadecanoic acid	0.9860 ± 0.1256 a	1.2001 ± 0.1256 a	1.2407 ± 0.1342 a	1.1918 ± 0.1256 a	1.1082 ± 0.1342 a	1.0810 ± 0.1256 a	1.0426 ± 0.1256 a	0.8886 ± 0.1256 a	0.8224 ± 0.1256 a	1.2462 ± 0.1342 a	1.1759 ± 0.1256 a	1.1426 ± 0.1342 a
Fatty acids	17:0	Heptadecanoic acid	0.0150 ± 0.0036 a	0.0244 ± 0.0036 a	0.0254 ± 0.0038 a	0.0194 ± 0.0036 a	0.0211 ± 0.0038 a	0.0198 ± 0.0036 a	0.0173 ± 0.0036 a	0.0147 ± 0.0036 a	0.0138 ± 0.0036 a	0.0175 ± 0.0038 a	0.0237 ± 0.0036 a	0.0173 ± 0.0038 a
Fatty acids	18:0	Octadecanoic acid	0.6714 ± 0.0955 a	0.6315 ± 0.0955 a	0.6713 ± 0.1004 a	0.6550 ± 0.0955 a	0.6272 ± 0.1004 a	0.5215 ± 0.0955 a	0.5618 ± 0.0955 a	0.4457 ± 0.0955 a	0.4810 ± 0.0955 a	0.7638 ± 0.1004 a	0.7043 ± 0.0955 a	0.5757 ± 0.1004 a
Fatty acids	28:0	Octacosanoic acid	0.0046 ± 0.0018 a	0.0099 ± 0.0018 a	0.0030 ± 0.0018 a	0.0061 ± 0.0018 a	0.0079 ± 0.0018 a	0.0065 ± 0.0018 a	0.0051 ± 0.0018 a	0.0060 ± 0.0018 a	0.0029 ± 0.0018 a	0.0038 ± 0.0018 a	0.0064 ± 0.0018 a	0.0043 ± 0.0018 a
Fatty acids	(n-7) 16:1	9-Hexadecenoic acid	0.0301 ± 0.0151 a	0.0789 ± 0.0151 a	0.0948 ± 0.0165 a	0.0681 ± 0.0151 a	0.0446 ± 0.0165 a	0.0599 ± 0.0151 a	0.0423 ± 0.0151 a	0.0410 ± 0.0151 a	0.0300 ± 0.0151 a	0.0415 ± 0.0165 a	0.0695 ± 0.0151 a	0.0391 ± 0.0165 a
Fatty acids	(n-7) 18:1	11-Octadecenoic acid	0.0154 ± 0.0030 ab	0.0233 ± 0.0030 b	0.0256 ± 0.0032 b	0.0151 ± 0.0030 ab	0.0160 ± 0.0032 ab	0.0135 ± 0.0030 ab	0.0156 ± 0.0030 ab	0.0084 ± 0.0030 a	0.0112 ± 0.0030 ab	0.0117 ± 0.0032 ab	0.0128 ± 0.0030 ab	0.0104 ± 0.0032 a
Ketones	31:0	Hentriacontan-14,16-dione	0.0028 ± 0.0035 ab	0.0165 ± 0.0035 b	0.0009 ± 0.0037 ab	0.0041 ± 0.0035 ab	0.0002 ± 0.0037 a	0.0026 ± 0.0035 ab	0.0018 ± 0.0035 ab	0.0008 ± 0.0035 ab	0.0003 ± 0.0035 a	0.0006 ± 0.0037 ab	0.0010 ± 0.0035 ab	0.0012 ± 0.0037 ab
Triterpenes		Campesterol	0.0016 ± 0.0003 a	0.0036 ± 0.0003 b	0.0014 ± 0.0004 a	0.0020 ± 0.0003 a	0.0021 ± 0.0004 a	0.0019 ± 0.0003 a	0.0017 ± 0.0003 a	0.0014 ± 0.0003 a	0.0008 ± 0.0003 a	0.0012 ± 0.0004 a	0.0013 ± 0.0003 a	0.0015 ± 0.0004 a
Triterpenes		Cholesta-3,5-diene	0.0022 ± 0.0008 a	0.0040 ± 0.0008 a	0.0051 ± 0.0009 b	0.0020 ± 0.0008 a	0.0028 ± 0.0009 a	0.0024 ± 0.0008 a	0.0025 ± 0.0008 a	0.0021 ± 0.0008 a	0.0020 ± 0.0008 a	0.0012 ± 0.0009 a	0.0046 ± 0.0008 a	0.0019 ± 0.0009 a
Triterpenes		Cholesterol	0.0145 ± 0.0043 a	0.0259 ± 0.0043 a	0.0252 ± 0.0047 a	0.0184 ± 0.0043 a	0.0225 ± 0.0047 a	0.0202 ± 0.0043 a	0.0173 ± 0.0043 a	0.0182 ± 0.0043 a	0.0139 ± 0.0043 a	0.0154 ± 0.0047 a	0.0284 ± 0.0043 a	0.0161 ± 0.0047 a
Triterpenes		g-Tocopherol	0.0004 ± 0.0001 ab	0.0003 ± 0.0001 ab	0.0008 ± 0.0001 b	0.0002 ± 0.0001 a	0.0004 ± 0.0001 ab	0.0003 ± 0.0001 ab	0.0007 ± 0.0001 b	0.0002 ± 0.0001 a	0.0004 ± 0.0001 ab	0.0002 ± 0.0001 a	0.0006 ± 0.0001 ab	0.0002 ± 0.0001 ab
Triterpenes		Squalene	0.1832 ± 0.0882 a	0.2757 ± 0.0882 a	0.4435 ± 0.0933 a	0.2017 ± 0.0882 a	0.2858 ± 0.0934 a	0.2104 ± 0.0882 a	0.2534 ± 0.0882 a	0.1673 ± 0.0882 a	0.1670 ± 0.0882 a	0.1322 ± 0.0934 a	0.3992 ± 0.0882 a	0.1318 ± 0.0934 a
Triterpenes		Stigmasterol	0.0012 ± 0.0004 ab	0.0031 ± 0.0004 b	0.0017 ± 0.0005 ab	0.0024 ± 0.0004 ab	0.0035 ± 0.0005 b	0.0026 ± 0.0004 b	0.0015 ± 0.0004 ab	0.0015 ± 0.0004 ab	0.0009 ± 0.0004 a	0.0016 ± 0.0005 ab	0.0018 ± 0.0004 ab	0.0030 ± 0.0005 b
Unknown		Unknown 2	0.6269 ± 0.1264 a	0.2969 ± 0.1264 a	0.4210 ± 0.1306 a	0.2923 ± 0.1264 a	0.5692 ± 0.1306 a	0.3785 ± 0.1264 a	0.2337 ± 0.1264 a	0.2740 ± 0.1264 a	0.1413 ± 0.1264 a	0.1032 ± 0.1306 a	0.3641 ± 0.1264 a	0.4181 ± 0.1306 a
Unknown		Unknown 3	0.0013 ± 0.0003 a	0.0027 ± 0.0003 b	0.0007 ± 0.0003 a	0.0012 ± 0.0003 a	0.0012 ± 0.0003 a	0.0012 ± 0.0003 a	0.0012 ± 0.0003 a	0.0009 ± 0.0003 a	0.0008 ± 0.0003 a	0.0009 ± 0.0003 a	0.0017 ± 0.0003 ab	0.0015 ± 0.0003 a
Abundance of compounds that differed significantly with respect to treatment, cultivar and growth stage.
				Henni	Henni	Astoria	Astoria	Prestige	Prestige	Concerto	Concerto	Poker	Poker	Propino	Propino
Class	C number	Compound	Treatment	75	77	75	77	75	77	75	77	75	77	75	77
Alcohol	24:0	Tetracosanol	C	0.1765 ± 0.0239 bc	0.0037 ± 0.0238 a	0.1802 ± 0.0250 bc	0.0073 ± 0.0244 a	0.2506 ± 0.0245 cd	0.0778 ± 0.0240 ab	0.2342 ± 0.0239 c	0.0614 ± 0.0238 ab	0.3234 ± 0.0241 cd	0.1506 ± 0.0243 bc	0.3002 ± 0.0241 cd	0.1273 ± 0.0243 b
Alcohol	24:0	Tetracosanol	M	0.2046 ± 0.0238 bc	0.0317 ± 0.0239 ab	0.2082 ± 0.0243 bc	0.0354 ± 0.0241 ab	0.2787 ± 0.0247 cd	0.1058 ± 0.0246 ab	0.2623 ± 0.0238 cd	0.0894 ± 0.0239 ab	0.3514 ± 0.0244 d	0.1786 ± 0.0250 bc	0.3282 ± 0.0244 cd	0.1554 ± 0.0250 bc
Alcohol	25:0	Pentacosanol	C	0.0345 ± 0.0054 b	0.0066 ± 0.0054 ab	0.0311 ± 0.0056 ab	0.0032 ± 0.0055 a	0.0411 ± 0.0055 b	0.0132 ± 0.0055 ab	0.0381 ± 0.0054 b	0.0102 ± 0.0054 ab	0.0427 ± 0.0055 b	0.0148 ± 0.0055 ab	0.0498 ± 0.0055 b	0.0219 ± 0.0055 ab
Alcohol	25:0	Pentacosanol	M	0.0393 ± 0.0054 b	0.0114 ± 0.0054 ab	0.0359 ± 0.0055 b	0.0080 ± 0.0055 ab	0.0459 ± 0.0055 b	0.0180 ± 0.0055 ab	0.0429 ± 0.0054 b	0.0150 ± 0.0054 ab	0.0475 ± 0.0055 b	0.0196 ± 0.0056 ab	0.0546 ± 0.0055 b	0.0267 ± 0.0056 ab
Abundance of compounds that differed significantly with respect to treatment, cultivar, growth stage and the interaction between cultivar and growth stage.
				Henni	Henni	Astoria	Astoria	Prestige	Prestige	Concerto	Concerto	Poker	Poker	Propino	Propino
Class	C number	Compound	Treatment	75	77	75	77	75	77	75	77	75	77	75	77
Alkane	23:0	Tricosane	C	0.7487 ± 0.1115 bc	0.0967 ± 0.1115 a	0.3680 ± 0.1237 ab	0.0855 ± 0.1115 a	1.1528 ± 0.1198 c	0.3242 ± 0.1115 ab	0.8409 ± 0.1115 bc	0.3403 ± 0.1115 ab	0.6001 ± 0.1115 b	0.6518 ± 0.1198 b	0.6216 ± 0.1115 b	0.2440 ± 0.1198 ab
Alkane	23:0	Tricosane	M	0.8821 ± 0.1115 bc	0.2300 ± 0.1115 ab	0.5013 ± 0.1199 ab	0.2189 ± 0.1115 ab	1.2861 ± 0.1238 c	0.4576 ± 0.1115 ab	0.9742 ± 0.1115 bc	0.4737 ± 0.1115 ab	0.7334 ± 0.1115 bc	0.7852 ± 0.1238 bc	0.7550 ± 0.1115 bc	0.3773 ± 0.1238 ab
Alkane	24:0	Tetracosane	C	0.2906 ± 0.0317 b	0.0672 ± 0.0317 ab	0.1524 ± 0.0340 ab	0.0544 ± 0.0317 a	0.2706 ± 0.0333 b	0.0855 ± 0.0317 ab	0.2220 ± 0.0317 b	0.1009 ± 0.0317 ab	0.1585 ± 0.0317 ab	0.1761 ± 0.0333 ab	0.2299 ± 0.0317 b	0.1070 ± 0.0333 ab
Alkane	24:0	Tetracosane	M	0.3237 ± 0.0317 b	0.1003 ± 0.0317 ab	0.1856 ± 0.0333 ab	0.0875 ± 0.0317 ab	0.3037 ± 0.0340 b	0.1186 ± 0.0317 ab	0.2551 ± 0.0317 b	0.1341 ± 0.0317 ab	0.1917 ± 0.0317 ab	0.2093 ± 0.0340 b	0.2631 ± 0.0317 b	0.1401 ± 0.0340 ab
Abundance of compounds that differed significantly with respect to treatment.
			Treatment
Class	C number	Compound	C	M
Ester	40:0 (22:18)	Octadecyl docosanoate	2.2E-05 ± 1.3E-05 a	2.8E-06 ± 1.3E-05 a
