# Supplementary material for: Development and Quality of Barley Husk Adhesion Correlates With Changes in Caryopsis Cuticle Biosynthesis and Composition
Source: Front Plant Sci. 2019 May 24;10:672. doi: 10.3389/fpls.2019.00672 (PMC6543523; doi:10.3389/fpls.2019.00672)
Supplement: Supplementary file 4 [file Table_4.XLSX]

## Sheet: Supplementary Table S4
Supplementary Table S4. Microarray probes with transcripts corresponding to genes known to be involved in cuticular lipid biosynthesis, and which differed significantly between growth stages or between growth stages and among cultivars.
Microarray probes with transcripts corresponding to genes known to be involved in cuticular lipid biosynthesis, and which differed significantly between growth stages.
Probe	Locus	MLOC	Gene	Description	Mechanism	Difference GS75 - GS 73	p-value GS75 - GS 73
CUST_25259_PI427708080	HORVU7Hr1G012630.6	AK368714	BDG	α/β-Hydrolases superfamily protein	Cuticle structure (polymerisation)	0.672454	3.7491e-06
CUST_18017_PI427708080	HORVU3Hr1G105880.6	MLOC_37244.1	ACC1	Acetyl-CoA carboxylase	Cuticular wax biosynthesis	-0.207274	0.0183059
CUST_19001_PI427708080	HORVU1Hr1G039830.1	AK251401.1	CER1	Fatty acid hydroxylase domain containing CER1-like protein	Cuticular wax biosynthesis	-1.26461	0
CUST_19337_PI427708080	HORVU6Hr1G058000.1	AK354186	CER1	Fatty acid hydroxylase domain containing CER1-like protein	Cuticular wax biosynthesis	-1.12262	0
CUST_2858_PI427708080	HORVU6Hr1G089980.4	MLOC_51499.1	CER1 (CER1;2, WAX2)	Fatty acid hydroxylase	Cuticular wax biosynthesis	-1.6299	0
CUST_20314_PI427708080	HORVU2Hr1G099550.2	AK361065	CER2	HXXXD-type acyl-transferase family protein	Cuticular wax biosynthesis	-0.815038	3.21042e-11
CUST_2906_PI427708080		MLOC_51967.2	CER2-LIKE1	HXXXD-type acyl-transferase-like protein	Cuticular wax biosynthesis	-1.08012	0
CUST_22775_PI427708080		AK375093	CER2-LIKE2	HXXXD-type acyl-transferase family protein	Cuticular wax biosynthesis	-0.476986	2.5167e-06
CUST_7143_PI427708080		AK249770.1	CER3/WAX2/YRE/FLP1	Fatty acid hydroxylase superfamily	Cuticular wax biosynthesis	-2.56751	0
CUST_4879_PI427708080	HORVU7Hr1G112710.2	MLOC_63893.1	CER3/WAX2/YRE/FLP1	Fatty acid hydroxylase superfamily	Cuticular wax biosynthesis	-3.88807	4.81166e-07
CUST_4222_PI427708080	HORVU3Hr1G013790.1	MLOC_59964.1	ECR/CER10	Trans-2,3-enoyl-CoA reductase	Cuticular wax biosynthesis	-0.517326	0.000109619
CUST_4062_PI427708080		MLOC_58983.1	FAR3/CER4	Fatty acyl CoA reductase	Cuticular wax biosynthesis	-2.76121	0
CUST_24644_PI427708080	HORVU3Hr1G013730.2	AK363379	HCD/PAS2	3-Hydroxyacyl-CoA dehydratase	Cuticular wax biosynthesis	-0.68097	1.37971e-10
CUST_19070_PI427708080	HORVU3Hr1G116200.5	AK251796.1	HCD/PAS2	3-Hydroxyacyl-CoA dehydratase	Cuticular wax biosynthesis	-0.247704	0.00695593
CUST_797_PI427708080	HORVU5Hr1G057590.2	MLOC_9891.3	HTH	Choline dehydrogenase (Hothead)	Cuticular wax biosynthesis	0.892	9.42884e-09
CUST_24186_PI427708080	HORVU6Hr1G054000.4	AK358994	KCR	β-Ketoacyl-CoA reductase	Cuticular wax biosynthesis	-0.845349	5.0325e-08
CUST_21462_PI427708080	HORVU6Hr1G054000.4	AK367413	KCR1/GL8	β-Ketoacyl-CoA reductase 1	Cuticular wax biosynthesis	-0.484253	1.6321e-05
CUST_20677_PI427708080		AK363216	KCS1	β-Ketoacyl-CoA synthase	Cuticular wax biosynthesis	-1.08395	0
CUST_4395_PI427708080	HORVU6Hr1G036950.4	MLOC_61063.2	KCS11	β-Ketoacyl-CoA synthase	Cuticular wax biosynthesis	-0.870348	0
CUST_2868_PI427708080	HORVU4Hr1G067340.2	MLOC_51583.2	KCS6/CER6/CUT1	β-Ketoacyl-CoA synthase	Cuticular wax biosynthesis	-0.774141	0
CUST_19828_PI427708080		AK357543	LACS1 (CER8)	Long-chain-fatty-acid-CoA ligase	Cuticular wax biosynthesis	-0.384634	0.000505191
CUST_20265_PI427708080	HORVU6Hr1G019840.3	AK360753	LUS/CAS1	Cycloartenol synthase	Cuticular wax biosynthesis	-0.509474	1.47911e-06
CUST_885_PI427708080	HORVU1Hr1G030200.1	MLOC_10453.3	ABCG12/CER5	ABC transporter G family member	Cuticular wax transport	-0.835351	9.49418e-12
CUST_2792_PI427708080	HORVU1Hr1G023500.11	MLOC_50973.1	ECH	Golgi apparatus membrane protein tvp23	Cuticular wax transport	0.309719	0.000929366
CUST_20893_PI427708080	HORVU4Hr1G002880.3	AK364395	GNL1	SEC7-like guanine nucleotide exchange family protein	Cuticular wax transport	-0.449806	5.9839e-05
CUST_1284_PI427708080		MLOC_13303.1	LTPG1	Non-specific lipid-transfer protein	Cuticular wax transport	-0.708978	9.42884e-09
CUST_2321_PI427708080	HORVU7Hr1G116420.2	MLOC_36840.2	CER9	E3 ubiquitin-protein ligase MARCH6	Post-transcriptional regulation	-0.240191	0.0152227
CUST_6494_PI427708080	HORVU6Hr1G074220.1	MLOC_75294.1	WAR3/RDR1	RNA-dependent RNA polymerase	Post-transcriptional regulation	-1.36583	1.80443e-08
CUST_12773_PI427708080	HORVU3Hr1G107690.2	MLOC_51409.1	WAR6/RDR6	RNA-dependent RNA polymerase	Post-transcriptional regulation	-0.352329	0.000465586
CUST_24834_PI427708080	HORVU6Hr1G090290.5	AK364901	ALE2	Kinase family protein	Regulation	-0.755418	7.67107e-08
CUST_4459_PI427708080	HORVU6Hr1G065300.3	MLOC_61420.1	CD2	Homeobox-leucine zipper protein family	Regulation	-0.513509	1.5873e-07
CUST_7803_PI427708080	HORVU6Hr1G065300.3	AK362919	CD2	Homeobox-leucine zipper protein family	Regulation	-0.360367	1.24941e-05
CUST_22660_PI427708080	HORVU7Hr1G071390.1	AK374415	CR4	Kinase family protein	Regulation	-0.719799	1.735e-07
CUST_10832_PI427708083	HORVU7Hr1G071390.1	MLOC_81197.1	CR4	Putative receptor kinase	Regulation	-0.658712	5.84397e-05
CUST_25599_PI427708080	HORVU2Hr1G113880.23	AK371953	GL15	AP2-like ethylene-responsive transcription factor	Regulation	-0.630434	9.50352e-07
CUST_24852_PI427708080		AK365040	WXP1	Ethylene responsive transcription factor 2b	Regulation	-1.7441	0
CUST_18466_PI427708080	HORVU1Hr1G075900.1	MLOC_7690.1	DCR	HXXXD-type acyl-transferase family protein	Secretion	-0.713618	7.88677e-09
CUST_24950_PI427708080	HORVU5Hr1G080700.2	AK365794	HDG1	Homeobox-leucine zipper protein 3	Transcriptional regulation	-0.556805	2.38772e-06
CUST_19951_PI427708080	HORVU2Hr1G120340.2	AK358325	MYB16	MYB domain protein 16	Transcriptional regulation	-0.334658	0.00548562
CUST_4637_PI427708080	HORVU2Hr1G028470.5	MLOC_62516.1	MYB96	MYB domain protein 96	Transcriptional regulation	0.243695	0.0137604
Microarray probes with transcripts corresponding to genes known to be involved in cuticular lipid biosynthesis, and which differed significantly between growth stages and among cultivars, or just among cultivars.
Probe	Locus	MLOC	Gene	Description	Mechanism		GS75 - GS 73	Hen-Con	Pok-Con	Pok-Hen	Pre-Con	Pre-Hen	Pre-Pok	Pro-Con	Pro-Hen	Pro-Pok	Pro-Pre
CUST_13367_PI427708080	HORVU3Hr1G105880.6	MLOC_55367.1	ACC	Acetyl-CoA carboxylase	Cuticular wax biosynthesis	Difference	-0.944298	-0.0974872	0.45013	0.547617	0.105963	0.20345	-0.344167	-0.237686	-0.140198	-0.687815	-0.343649
CUST_16815_PI427708080	HORVU0Hr1G038430.1	MLOC_8115.1	KCS	β-Ketoacyl-CoA synthase	Cuticular wax biosynthesis	Difference	-1.1939	-2.79572	-0.0808017	2.71491	-2.70586	0.0898543	-2.62506	-2.5078	0.287911	-2.427	0.198056
CUST_18324_PI427708080	HORVU4Hr1G076940.4	MLOC_65700.1	FDH	β-Ketoacyl-CoA synthase (Fiddlehead)	Cuticular wax biosynthesis	Difference	-0.6158	-0.477458	-2.0265	-1.54904	-1.9992	-1.52174	0.0273002	0.297079	0.774537	2.32358	2.29628
CUST_775_PI427708080	HORVU0Hr1G038430.1	MLOC_8870.1	KCS	β-Ketoacyl-CoA synthase	Cuticular wax biosynthesis	Difference	-0.526381	1.56106	0.151052	-1.41001	1.53604	-0.025026	1.38499	1.56042	-0.000642408	1.40937	0.0243836
CUST_13367_PI427708080	HORVU3Hr1G105880.6	MLOC_55367.1	ACC	Acetyl-CoA carboxylase	Cuticular wax biosynthesis	p-value	9.13761e-05	3.87383e-07	0.999774	8.06385e-07	8.75043e-07	0.999656	1.80721e-06	5.10448e-06	0.96952	1.03277e-05	0.992453
CUST_16815_PI427708080	HORVU0Hr1G038430.1	MLOC_8115.1	KCS	β-Ketoacyl-CoA synthase	Cuticular wax biosynthesis	p-value	0.00505181	0.618693	6.23193e-07	0.000164275	8.70463e-07	0.000221077	0.99999	0.902736	0.156828	1.51062e-08	2.13936e-08
CUST_18324_PI427708080	HORVU4Hr1G076940.4	MLOC_65700.1	FDH	β-Ketoacyl-CoA synthase (Fiddlehead)	Cuticular wax biosynthesis	p-value	3.54065e-05	0	0.930075	1.25624e-09	0	0.999929	2.30094e-09	0	1	1.27628e-09	0.999936
CUST_775_PI427708080	HORVU0Hr1G038430.1	MLOC_8870.1	KCS	β-Ketoacyl-CoA synthase	Cuticular wax biosynthesis	p-value	0	0.976412	0.0609458	0.0123768	0.968044	0.735166	0.240867	0.607592	0.915151	0.000811763	0.242235
CUST_5406_PI427708080	HORVU5Hr1G099350.1	MLOC_66827.1	LACS2	Long-chain-fatty-acid-CoA ligase	Cuticular wax biosynthesis	Difference	-	-0.277814	-0.181366	0.0964482	0.239865	0.517679	0.421231	0.251499	0.529313	0.432865	0.0116334
CUST_5406_PI427708080	HORVU5Hr1G099350.1	MLOC_66827.1	LACS2	Long-chain-fatty-acid-CoA ligase	Cuticular wax biosynthesis	p-value	-	0.319312	0.722686	0.963381	0.469579	0.00558681	0.0380401	0.42086	0.00433881	0.0307387	0.99999
